# Supplementary material for: Prevalence and types of inconsistencies in clinical pharmacogenetic recommendations among major U.S. sources
Source: NPJ Genom Med. 2020 Oct 30;5:48. doi: 10.1038/s41525-020-00156-7 (PMC7603298; doi:10.1038/s41525-020-00156-7)
Supplement: Supplementary file 2 — Supplementary Data [file 41525_2020_156_MOESM2_ESM.xlsx]

## Sheet: AllPGxRecs(Table1)
ID	Source	Drug	Gene	DrugGenePair	BMIncon	Quote	RecGroup	RecGroupIncon	VariantExpr	GermSomPath	NumVar	PKPD	RecCat	RecCatIncon	FDALabLoc	Org	DatePub	Reference	YrsSincePub	TA	Actionable	ActionIncon	Routine	RoutineIncon	CompIncon	Only1SourceByDrug	ThreeSourcesByDGP
1	CPG	Abacavir	HLA-B	Abacavir-HLA-B	No	"The Panel recommends screening for HLA-B*5701 before starting patients on an abacavir (ABC)-containing regimen to reduce the risk of hypersensitivity reaction. HLA-B*5701-positive patients should not be prescribed ABC."	HLA-B*5701 Carriers	No	Variation	Germline	1	PD	NR	No	N/A	Department of Health and Human Services Office of AIDS Research Advisory Council	2018-10-25	https://aidsinfo.nih.gov/contentfiles/lvguidelines/adultandadolescentgl.pdf	0.577687	Antiviral	Yes	No	Yes	No	No	No	Yes
2	CPIC	Abacavir	HLA-B	Abacavir-HLA-B	No	"Carrier of HLA-B*57:01: Abacavir is not recommended."	HLA-B*5701 Carriers	No	Variation	Germline	3	PD	NR	No	N/A	Clinical Pharmacogenetics Implementation Consortium	2014-09-30	https://cpicpgx.org/content/guideline/publication/abacavir/2012/22378157.pdf	4.64613	Antiviral	Yes	No	N/A	No	No	No	Yes
3	FDA	Abacavir	HLA-B	Abacavir-HLA-B	No	"Screen for the HLA-B*5701 allele prior to initiating therapy with ZIAGEN. ZIAGEN is contraindicated in patients with a prior hypersensitivity reaction to abacavir and in HLA-B*5701-positive patients."	HLA-B*5701 Carriers	No	Variation	Germline	1	PD	CI	No	BW	U.S. Food and Drug Administration	2018-05-09	https://www.accessdata.fda.gov/drugsatfda_docs/label/2018/020977s033s034,020978s036s037lbl.pdf	1.04038	Antiviral	Yes	No	Yes	No	No	No	Yes
4	CPG	Abemaciclib	ERBB2	Abemaciclib-ERBB2	Yes	"CDK4/6 inhibitor (abemaciclib, palbociclib, or ribociclib) in combination with an aromatase inhibitor (anastrozole, letrozole, or exemestane) or fulvestrant may be considered as a treatment option for first-line therapy for women who are postmenopausal or premenopausal (receiving ovarian suppression or ablation with an LHRH agonist) with hormone-receptor positive, HER2-negative metastatic breast…	HER2-Negative	No	Expression	Somatic		PD	Indication	No	N/A	National Comprehensive Cancer Network (Breast Cancer Guideline)	2019-03-14	https://www.nccn.org/professionals/physician_gls/pdf/breast_blocks.pdf	0.194387	Oncology	Yes	No	Yes	No	No	No	No
5	FDA	Abemaciclib	ERBB2	Abemaciclib-ERBB2	Yes	"VERZENIO (abemaciclib) is indicated: in combination with an aromatase inhibitor as initial endocrine-based therapy for the treatment of postmenopausal women with hormone receptor (HR)-positive, human epidermal growth factor receptor 2 (HER2)-negative advanced or metastatic breast cancer; in combination with fulvestrant for the treatment of women with hormone receptor (HR)-positive, human epiderm…	HER2 Negative	No	Expression	Somatic		PD	Indication	No	I&U	U.S. Food and Drug Administration	2018-08-17	https://www.accessdata.fda.gov/drugsatfda_docs/label/2018/208716s001lbl.pdf	0.766598	Oncology	Yes	No	Yes	No	No	No	No
6	CPG	Abemaciclib	ESR	Abemaciclib-ESR	Yes	"CDK4/6 inhibitor (abemaciclib, palbociclib, or ribociclib) in combination with an aromatase inhibitor (anastrozole, letrozole, or exemestane) or fulvestrant may be considered as a treatment option for first-line therapy for women who are postmenopausal or premenopausal (receiving ovarian suppression or ablation with an LHRH agonist) with hormone-receptor positive, HER2-negative metastatic breast…	Hormone Receptor-Positive	No	Expression	Somatic		PD	Indication	No	N/A	National Comprehensive Cancer Network (Breast Cancer Guideline)	2019-03-14	https://www.nccn.org/professionals/physician_gls/pdf/breast_blocks.pdf	0.194387	Oncology	Yes	No	Yes	No	No	No	No
7	FDA	Abemaciclib	ESR	Abemaciclib-ESR	Yes	"VERZENIO (abemaciclib) is indicated: in combination with an aromatase inhibitor as initial endocrine-based therapy for the treatment of postmenopausal women with hormone receptor (HR)-positive, human epidermal growth factor receptor 2 (HER2)-negative advanced or metastatic breast cancer; in combination with fulvestrant for the treatment of women with hormone receptor (HR)-positive, human epiderm…	Estrogen Receptor-Positive	No	Expression	Somatic		PD	Indication	No	I&U	U.S. Food and Drug Administration	2018-08-17	https://www.accessdata.fda.gov/drugsatfda_docs/label/2018/208716s001lbl.pdf	0.766598	Oncology	Yes	No	Yes	No	No	No	No
8	CPG	Abemaciclib	PGR	Abemaciclib-PGR	Yes	"CDK4/6 inhibitor (abemaciclib, palbociclib, or ribociclib) in combination with an aromatase inhibitor (anastrozole, letrozole, or exemestane) or fulvestrant may be considered as a treatment option for first-line therapy for women who are postmenopausal or premenopausal (receiving ovarian suppression or ablation with an LHRH agonist) with hormone-receptor positive, HER2-negative metastatic breast…	Hormone Receptor-Positive	N/A	Expression	Somatic		PD	Indication	#N/A	N/A	National Comprehensive Cancer Network (Breast Cancer Guideline)	2019-03-14	https://www.nccn.org/professionals/physician_gls/pdf/breast_blocks.pdf	0.194387	Oncology	Yes	#N/A	Yes	#N/A	#N/A	Yes	No
9	CPG	Ado-Trastuzumab Emtansine	ERBB2	Ado-Trastuzumab Emtansine-ERBB2	No	Listed as treatment option in table for "Chemotherapy Regimens for Recurrent or Stage IV Disease" in the "HER2-Positive" column.	HER2-Positive	No	Expression	Somatic		PD	Indication	No	N/A	National Comprehensive Cancer Network (Non-Small Cell Lung Cancer Guideline)	2019-04-29	https://www.nccn.org/professionals/physician_gls/pdf/nscl_blocks.pdf	0.0684463	Oncology	Yes	No	Yes	No	No	No	No
10	FDA	Ado-Trastuzumab Emtansine	ERBB2	Ado-Trastuzumab Emtansine-ERBB2	No	"KADCYLA, as a single agent, is indicated for the treatment of patients with HER2-positive, metastatic breast cancer who previously received trastuzumab and a taxane, separately or in combination."	HER2-Positive	No	Expression	Somatic		PD	Indication	No	I&U	U.S. Food and Drug Administration	2019-05-03	https://www.accessdata.fda.gov/drugsatfda_docs/label/2019/125427s105lbl.pdf	0.0574949	Oncology	Yes	No	Yes	No	No	No	No
11	CPG	Afatinib	EGFR	Afatinib-EGFR	No	"In patients with NSCLC, the most commonly found EGFR gene mutations are deletions in exon 19 (Exon19del [with conserved deletion of the LREA sequence] in 45% of patients with EGFR mutations) and a point mutation in exon 21 (L858R in 40%). Both mutations result in activation of the tyrosine kinase domain, and both are associated with sensitivity to the small molecule EGFR TKIs, such as erlotinib,…	EGFR Exon 19 Deletion, L858R, L861Q, G719X, S768I	Yes	Variation	Somatic	5	PD	Indication	No	N/A	National Comprehensive Cancer Network (Non-Small Cell Lung Cancer Guideline)	2019-04-29	https://www.nccn.org/professionals/physician_gls/pdf/nscl_blocks.pdf	0.0684463	Oncology	Yes	No	Yes	No	Yes	No	No
12	FDA	Afatinib	EGFR	Afatinib-EGFR	No	"GILOTRIF is indicated for the first-line treatment of patients with metastatic non-small cell lung cancer (NSCLC) whose tumors have non-resistant epidermal growth factor receptor (EGFR) mutations as detected by an FDA-approved test."	Have non-resistant EGFR mutations (G719X, L861Q, S768I)	Yes	Variation	Somatic	3	PD	Indication	No	I&U	U.S. Food and Drug Administration	2018-01-12	https://www.accessdata.fda.gov/drugsatfda_docs/label/2018/201292s014lbl.pdf	1.36071	Oncology	Yes	No	Yes	No	Yes	No	No
13	CPG	Alectinib	ALK	Alectinib-ALK	No	"The NCCN NSCLC Panel recommends alectinib as a preferred first-line treatment (category 1) for patients with ALK-positive metastatic NSCLC based on these clinical trials. Three other ALK inhibitors, crizotinib, brigatinib, and ceritinib, are also recommended (category 1 for all) by the NCCN NSCLC Panel as first-line therapy for patients with ALK rearrangements based on clinical trial data and FD…	ALK Rearrangement Positive	No	Variation	Somatic	1	PD	Indication	No	N/A	National Comprehensive Cancer Network (Non-Small Cell Lung Cancer Guideline)	2019-04-29	https://www.nccn.org/professionals/physician_gls/pdf/nscl_blocks.pdf	0.0684463	Oncology	Yes	No	Yes	No	No	No	No
14	FDA	Alectinib	ALK	Alectinib-ALK	No	"ALECENSA is indicated for the treatment of patients with anaplastic lymphoma kinase (ALK)-positive metastatic non-small cell lung cancer (NSCLC) as detected by an FDA-approved test."	ALK Rearrangement Positive	No	Variation	Somatic	1	PD	Indication	No	I&U	U.S. Food and Drug Administration	2018-06-05	https://www.accessdata.fda.gov/drugsatfda_docs/label/2018/208434s004lbl.pdf	0.966461	Oncology	Yes	No	Yes	No	No	No	No
15	CPG	Allopurinol	HLA-B	Allopurinol-HLA-B	No	"Prescribe an alternative to allopurinol if HLA-B*5801 positive."	HLA-B*58:01 Carrier	No	Variation	Germline	1	PD	NR	No	N/A	American College of Rheumatology	2012-06-15	https://pubmed.ncbi.nlm.nih.gov/23024028/	6.93771	Rheumatology	Yes	No	Yes	N/A	No	No	No
16	CPIC	Allopurinol	HLA-B	Allopurinol-HLA-B	No	"Carrier of HLA-B*5801: Allopurinol is contraindicated."	HLA-B*58:01 Carriers	No	Variation	Germline	3	PD	CI	No	N/A	Clinical Pharmacogenetics Implementation Consortium	2015-07-16	https://cpicpgx.org/content/guideline/publication/allopurinol/2013/23232549.pdf	3.85489	Rheumatology	Yes	No	N/A	N/A	No	No	No
17	FDA	Amifampridine	NAT2	Amifampridine-NAT2	#N/A	"The recommended starting dosage of RUZURGI in pediatric patients weighing 45 kg or more who are known N-acetyltransferase 2 (NAT2) poor metabolizers is 15 mg daily taken orally in divided doses. The recommended starting dosage in pediatric patients weighing less than 45 kg who are known NAT2 poor metabolizers is 7.5 mg daily taken orally in divided doses."	NAT2 Poor Metabolizers	N/A	Variation	Germline	0	PK	DA	#N/A	D&A	U.S. Food and Drug Administration	2019-05-06	https://www.accessdata.fda.gov/drugsatfda_docs/label/2019/209321s000lbl.pdf	0.0492813	Neurology	Yes	#N/A	No	#N/A	#N/A	Yes	No
18	CPIC	Amitriptyline	CYP2C19	Amitriptyline-CYP2C19	Yes	"CYP2C19 ultrarapid metabolizer and CYP2C19 rapid metabolizer: Avoid tertiary amine use due to potential for sub-optimal response. Consider alternative drug not metabolized by CYP2C19. TCAs without major CYP2C19 metabolism include the secondary amines nortriptyline and desipramine. If a tertiary amine is warranted, utilize therapeutic drug monitoring to guide dose adjustments. CYP2C19 poor metabo…	CYP2C19 Ultrarapid Metabolizers, Rapid Metabolizers, Poor Metabolizers	N/A	Variation	Germline	10	PK	NR	#N/A	N/A	Clinical Pharmacogenetics Implementation Consortium	2016-12-07	https://cpicpgx.org/content/guideline/publication/TCA/2016/TCA_2016.pdf	2.45859	Psychiatry	Yes	#N/A	N/A	#N/A	#N/A	Yes	No
19	CPIC	Amitriptyline	CYP2D6	Amitriptyline-CYP2D6	Yes	"CYP2D6 ultrarapid metabolizers, normal metabolizers (activity score = 1 with no *10 present): Initiate with a dose of 0.5 mg/kg/day and increase to 1.2 mg/kg/day after 3 days. If no clinical response and in the absence of adverse events after 2 weeks, consider obtaining a peak plasma concentration (1–2 hours after dose administered). If < 200 ng/mL, consider a proportional increase in dose to ap…	CYP2D6 Ultrarapid Metabolizers, Intermediate Metabolizers, Poor Metabolizers	Yes	Variation	Germline	102	PK	NR	Yes	N/A	Clinical Pharmacogenetics Implementation Consortium	2016-12-07	https://cpicpgx.org/content/guideline/publication/TCA/2016/TCA_2016.pdf	2.45859	Psychiatry	Yes	No	N/A	N/A	Yes	No	No
20	FDA	Amitriptyline	CYP2D6	Amitriptyline-CYP2D6	Yes	"Poor metabolizers have higher than expected plasma concentrations of tricyclic antidepressants (TCAs) when given usual doses. Depending on the fraction of drug metabolized by P450 2D6, the increase in plasma concentration may be small, or quite large (8 fold increase in plasma AUC of the TCA)."	CYP2D6 Poor Metabolizers	Yes	Variation	Germline	0	PK	UWC	Yes	W&P	U.S. Food and Drug Administration	2014-07-17	Not Available Online	4.85147	Psychiatry	Yes	No	No	N/A	Yes	No	No
21	FDA	Amoxapine	CYP2D6	Amoxapine-CYP2D6	#N/A	"The biochemical activity of the drug metabolizing isozyme cytochrome P450 2D6 (debrisoquin hydroxylase) is reduced in a subset of the caucasian population (about 7 to 10% of caucasians are so called “poor metabolizers”); reliable estimates of the prevalence of reduced P450 2D6 isozyme activity among Asian, African and other populations are not yet available. Poor metabolizers have higher than ex…	CYP2D6 Poor Metabolizers	N/A	Variation	Germline	0	PK	None	#N/A	W&P	U.S. Food and Drug Administration	2014-07-17	https://www.accessdata.fda.gov/drugsatfda_docs/label/2014/072691s036lbl.pdf	4.85147	Psychiatry	No	#N/A	No	#N/A	#N/A	Yes	No
22	FDA	Amphetamine	CYP2D6	Amphetamine-CYP2D6	#N/A	"Although the enzymes involved in amphetamine metabolism have not been clearly defined, CYP2D6 is known to be involved with formation of 4-hydroxy-amphetamine. Since CYP2D6 is genetically polymorphic, population variations in amphetamine metabolism are a possibility."	None	N/A	Variation	Germline	0	PK	None	#N/A	CP	U.S. Food and Drug Administration	2017-09-15	https://www.accessdata.fda.gov/drugsatfda_docs/label/2017/204325s000lbl.pdf	1.68652	Psychiatry	No	#N/A	No	#N/A	#N/A	Yes	No
23	CPG	Anastrozole	ERBB2	Anastrozole-ERBB2	Yes	Listed as treatment option in table for "Systemic Therapy for ER- and/or PR-positive recurrent or Stage IV disease with HER2-negative and premenopausal or HER2-positive and premenopausal."	HER2-Positive or HER2-Negative	N/A	Expression	Somatic		PD	Indication	#N/A	N/A	National Comprehensive Cancer Network (Breast Cancer Guideline)	2019-03-14	https://www.nccn.org/professionals/physician_gls/pdf/breast_blocks.pdf	0.194387	Oncology	Yes	#N/A	No	#N/A	#N/A	Yes	No
24	CPG	Anastrozole	ESR	Anastrozole-ESR	Yes	Listed as treatment option in table for "Systemic Therapy for ER- and/or PR-positive recurrent or Stage IV disease with HER2-negative and premenopausal or HER2-positive and premenopausal."	Estrogen Receptor-Positive	Yes	Expression	Somatic		PD	Indication	No	N/A	National Comprehensive Cancer Network (Breast Cancer Guideline)	2019-03-14	https://www.nccn.org/professionals/physician_gls/pdf/breast_blocks.pdf	0.194387	Oncology	Yes	No	Yes	Yes	Yes	No	No
25	FDA	Anastrozole	ESR	Anastrozole-ESR	Yes	"ARIMIDEX is indicated for the first-line treatment of postmenopausal women with hormone receptor-positive or hormone receptor unknown locally advanced or metastatic breast cancer."	Estrogen Receptor-Positive or Unknown	Yes	Expression	Somatic		PD	Indication	No	I&U	U.S. Food and Drug Administration	2018-12-13	https://www.accessdata.fda.gov/drugsatfda_docs/label/2018/020541s031lbl.pdf	0.443532	Oncology	Yes	No	No	Yes	Yes	No	No
26	CPG	Anastrozole	PGR	Anastrozole-PGR	Yes	Listed as treatment option in table for "Systemic Therapy for ER- and/or PR-positive recurrent or Stage IV disease with HER2-negative and premenopausal or HER2-positive and premenopausal."	Progesterone Receptor-Positive	Yes	Expression	Somatic		PD	Indication	No	N/A	National Comprehensive Cancer Network (Breast Cancer Guideline)	2019-03-14	https://www.nccn.org/professionals/physician_gls/pdf/breast_blocks.pdf	0.194387	Oncology	Yes	No	Yes	Yes	Yes	No	No
27	FDA	Anastrozole	PGR	Anastrozole-PGR	Yes	"ARIMIDEX is indicated for the first-line treatment of postmenopausal women with hormone receptor-positive or hormone receptor unknown locally advanced or metastatic breast cancer."	Progesterone Receptor-Positive or Unknown	Yes	Expression	Somatic		PD	Indication	No	I&U	U.S. Food and Drug Administration	2018-12-13	https://www.accessdata.fda.gov/drugsatfda_docs/label/2018/020541s031lbl.pdf	0.443532	Oncology	Yes	No	No	Yes	Yes	No	No
28	FDA	Arformoterol	CYP2D6	Arformoterol-CYP2D6	#N/A	"In otherwise healthy subjects with reduced CYP2D6 and/or UGT1A1 enzyme activity, there was no impact on systemic exposure to arformoterol compared to subjects with normal CYP2D6 and/or UGT1A1 enzyme activities."	Reduced CYP2D6 Activity	N/A	Variation	Germline	0	PK	NDA	#N/A	CP	U.S. Food and Drug Administration	2014-02-27	https://www.accessdata.fda.gov/drugsatfda_docs/label/2014/021912s013lbl.pdf	5.23477	Pulmonary	No	#N/A	No	#N/A	#N/A	Yes	No
29	FDA	Arformoterol	UGT1A1	Arformoterol-UGT1A1	#N/A	"In otherwise healthy subjects with reduced CYP2D6 and/or UGT1A1 enzyme activity, there was no impact on systemic exposure to arformoterol compared to subjects with normal CYP2D6 and/or UGT1A1 enzyme activities."	Reduced UGT1A1 Activity	N/A	Variation	Germline	0	PK	NDA	#N/A	CP	U.S. Food and Drug Administration	2014-02-27	https://www.accessdata.fda.gov/drugsatfda_docs/label/2014/021912s013lbl.pdf	5.23477	Pulmonary	No	#N/A	No	#N/A	#N/A	Yes	No
30	FDA	Aripiprazole	CYP2D6	Aripiprazole-CYP2D6	#N/A	"Dosage adjustment is recommended in known CYP2D6 poor metabolizers due to high aripiprazole concentrations."	CYP2D6 Poor Metabolizers	N/A	Variation	Germline	0	PK	DA	#N/A	D&A	U.S. Food and Drug Administration	2018-11-30	https://www.accessdata.fda.gov/drugsatfda_docs/label/2018/207533s013lbl.pdf	0.479124	Psychiatry	Yes	#N/A	No	#N/A	#N/A	Yes	No
31	FDA	Arsenic trioxide	PML/RAR-Alpha	Arsenic trioxide-PML/RAR-Alpha	#N/A	"TRISENOX is indicated in combination with tretinoin for treatment of adults with newlydiagnosed low-risk acute promyelocytic leukemia (APL) whose APL is characterized by the presence of the t(15;17) translocation or PML/RAR-alpha gene expression."	PML/RAR-Alpha Gene Expression	N/A	Expression	Somatic		PD	Indication	#N/A	I&U	U.S. Food and Drug Administration	2018-01-12	https://www.accessdata.fda.gov/drugsatfda_docs/label/2018/021248s015lbledt.pdf	1.36071	Oncology	Yes	#N/A	Yes	#N/A	#N/A	Yes	No
32	FDA	Articaine + Epinephrine	G6PD	Articaine + Epinephrine-G6PD	#N/A	"Cases of methemoglobinemia have been reported in association with local anesthetic use. Although all patients are at risk for methemoglobinemia, patients with glucose-6-phosphate dehydrogenase deficiency, congenital or idiopathic methemoglobinemia, cardiac or pulmonary compromise, infants under 6 months of age, and concurrent exposure to oxidizing agents or their metabolites are more susceptible…	G6PD Deficiency	N/A	Variation	Germline	0	PD	UWC	#N/A	W&P	U.S. Food and Drug Administration	2018-11-02	https://www.accessdata.fda.gov/drugsatfda_docs/label/2018/022466s005lbl.pdf	0.555784	Anesthetic	Yes	#N/A	No	#N/A	#N/A	Yes	No
33	FDA	Ascorbic Acid + PEG-3350 + Potassium Chloride + Sodium Ascorbate + Sodium Chloride + Sodium Sulfate	G6PD	Ascorbic Acid + PEG-3350 + Potassium Chloride + Sodium Ascorbate + Sodium Chloride + Sodium Sulfate-G6PD	#N/A	"Since MoviPrep contains sodium ascorbate and ascorbic acid, MoviPrep should be used with caution in patients with glucose-6-phosphate dehydrogenase (G-6-PD) deficiency, especially G-6-PD deficiency patients with an active infection, with a history of hemolysis, or taking concomitant medications known to precipitate hemolytic reactions."	G6PD Deficiency	N/A	Variation	Germline	0	PD	UWC	#N/A	W&P	U.S. Food and Drug Administration	2018-12-07	https://www.accessdata.fda.gov/drugsatfda_docs/label/2018/021881s017lbl.pdf	0.459959	Gastroenterology	Yes	#N/A	No	#N/A	#N/A	Yes	No
34	CPIC	Atazanavir	UGT1A1	Atazanavir-UGT1A1	#N/A	"Poor metabolizer: Consider an alternative agent particularly where jaundice would be of concern to the patient. If atazanavir is to be prescribed, there is a high likelihood of developing jaundice that will result in atazanavir discontinuation (at least 20% and as high as 60%)."	UGT1A1 Poor Metabolizers	N/A	Variation	Germline	7	PK	NR	#N/A	N/A	Clinical Pharmacogenetics Implementation Consortium	2015-09-24	https://cpicpgx.org/content/guideline/publication/atazanavir/2015/26417955.pdf	3.66324	Antiviral	Yes	#N/A	N/A	#N/A	#N/A	Yes	No
35	CPG	Atezolizumab	ALK	Atezolizumab-ALK	No	"First-line combination therapies with pembrolizumab (or atezolizumab/bevacizumab)/chemotherapy are category 1 recommended options for patients with nonsquamous NSCLC with negative or unknown test results for EGFR mutations and ALK rearrangements, regardless of PD-L1 expression levels."	ALK Rearrangement-Negative or -Unknown	Yes	Variation	Somatic	1	PD	Indication	No	N/A	National Comprehensive Cancer Network (Non-Small Cell Lung Cancer Guideline)	2019-04-29	https://www.nccn.org/professionals/physician_gls/pdf/nscl_blocks.pdf	0.0684463	Oncology	Yes	No	No	Yes	Yes	No	No
36	FDA	Atezolizumab	ALK	Atezolizumab-ALK	No	"TECENTRIQ, in combination with bevacizumab, paclitaxel, and carboplatin, is indicated for the first-line treatment of adult patients with metastatic nonsquamous non-small cell lung cancer (NSq NSCLC) with no EGFR or ALK genomic tumor aberrations."	Without ALK Genetic Tumor Aberrations	Yes	Variation	Somatic	1	PD	Indication	No	I&U	U.S. Food and Drug Administration	2019-05-06	https://www.accessdata.fda.gov/drugsatfda_docs/label/2019/761034s014lbl.pdf	0.0492813	Oncology	Yes	No	Yes	Yes	Yes	No	No
37	CPG	Atezolizumab	EGFR	Atezolizumab-EGFR	No	"First-line combination therapies with pembrolizumab (or atezolizumab/bevacizumab)/chemotherapy are category 1 recommended options for patients with nonsquamous NSCLC with negative or unknown test results for EGFR mutations and ALK rearrangements, regardless of PD-L1 expression levels."	EGFR Mutation-Negative or -Unknown	Yes	Variation	Somatic	0	PD	Indication	No	N/A	National Comprehensive Cancer Network (Non-Small Cell Lung Cancer Guideline)	2019-04-29	https://www.nccn.org/professionals/physician_gls/pdf/nscl_blocks.pdf	0.0684463	Oncology	Yes	No	No	Yes	Yes	No	No
38	FDA	Atezolizumab	EGFR	Atezolizumab-EGFR	No	"TECENTRIQ, in combination with bevacizumab, paclitaxel, and carboplatin, is indicated for the first-line treatment of adult patients with metastatic nonsquamous non-small cell lung cancer (NSq NSCLC) with no EGFR or ALK genomic tumor aberrations."	Without EGFR Genetic Tumor Aberrations	Yes	Variation	Somatic	0	PD	Indication	No	I&U	U.S. Food and Drug Administration	2019-05-06	https://www.accessdata.fda.gov/drugsatfda_docs/label/2019/761034s014lbl.pdf	0.0492813	Oncology	Yes	No	Yes	Yes	Yes	No	No
39	CPG	Atezolizumab	PD-L1 (CD274)	Atezolizumab-PD-L1 (CD274)	No	Listed as "first-line therapy" in table entitled "Targeted Therapy for Advanced or Metastatic Disease" when "PD-L1 ≥ 1%."	PD-L1 Expression ≥ 1%	No	Expression	Somatic		PD	Indication	No	N/A	National Comprehensive Cancer Network (Non-Small Cell Lung Cancer Guideline)	2019-04-29	https://www.nccn.org/professionals/physician_gls/pdf/nscl_blocks.pdf	0.0684463	Oncology	Yes	No	No	Yes	Yes	No	No
40	FDA	Atezolizumab	PD-L1 (CD274)	Atezolizumab-PD-L1 (CD274)	No	"TECENTRIQ is a programmed death-ligand 1 (PD-L1) blocking antibody indicated for the treatment of patients with locally advanced or metastatic urothelial carcinoma who: are not eligible for cisplatin-containing chemotherapy and whose tumors express PD‐L1 (PD-L1 stained tumor-infiltrating immune cells covering ≥ 5% of the tumor area), as determined by an FDA-approved test, or are not eligible for…	Express PD-L1	No	Expression	Somatic		PD	Indication	No	I&U	U.S. Food and Drug Administration	2019-05-06	https://www.accessdata.fda.gov/drugsatfda_docs/label/2019/761034s014lbl.pdf	0.0492813	Oncology	Yes	No	Yes	Yes	Yes	No	No
41	CPIC	Atomoxetine	CYP2D6	Atomoxetine-CYP2D6	No	"CYP2D6 ultrarapid metabolizers, normal metabolizers (activity score = 1 with no *10 present): Initiate with a dose of 0.5 mg/kg/day and increase to 1.2 mg/kg/day after 3 days. If no clinical response and in the absence of adverse events after 2 weeks, consider obtaining a peak plasma concentration (1–2 hours after dose administered). If < 200 ng/mL, consider a proportional increase in dose to ap…	CYP2D6 Ultrarapid Metabolizers, Normal Metabolizers, Intermediate Metabolizers, Poor Metabolizers	Yes	Variation	Germline	13	PK	DA	No	N/A	Clinical Pharmacogenetics Implementation Consortium	2019-02-13	https://cpicpgx.org/content/guideline/publication/atomoxetine/2019/30801677.pdf	0.273785	Psychiatry	Yes	No	N/A	N/A	Yes	No	No
42	FDA	Atomoxetine	CYP2D6	Atomoxetine-CYP2D6	No	"Dosing adjustment for use with a strong CYP2D6 inhibitor or in patients who are known to be CYP2D6 PMs. In children and adolescents up to 70 kg body weight administered strong CYP2D6 inhibitors, e.g., paroxetine, fluoxetine, and quinidine, or in patients who are known to be CYP2D6 PMs, STRATTERA should be initiated at 0.5 mg/kg/day and only increased to the usual target dose of 1.2 mg/kg/day if …	CYP2D6 Poor Metabolizers	Yes	Variation	Germline	0	PK	DA	No	D&A	U.S. Food and Drug Administration	2017-05-19	https://www.accessdata.fda.gov/drugsatfda_docs/label/2017/021411s048lbl.pdf	2.01232	Psychiatry	Yes	No	No	N/A	Yes	No	No
43	FDA	Avatrombopag	F2	Avatrombopag-F2	#N/A	"Consider the potential increased thrombotic risk when administering DOPTELET to patients with known risk factors for thromboembolism, including genetic prothrombotic conditions (Factor V Leiden, Prothrombin 20210A, Antithrombin deficiency or Protein C or S deficiency)."	Prothrombin 20210A	N/A	Variation	Germline	1	PD	UWC	#N/A	W&P	U.S. Food and Drug Administration	2019-03-21	https://www.accessdata.fda.gov/drugsatfda_docs/label/2019/210238s002lbl.pdf	0.175222	Cardiovascular	Yes	#N/A	No	#N/A	#N/A	Yes	No
44	FDA	Avatrombopag	F5	Avatrombopag-F5	#N/A	"Consider the potential increased thrombotic risk when administering DOPTELET to patients with known risk factors for thromboembolism, including genetic prothrombotic conditions (Factor V Leiden, Prothrombin 20210A, Antithrombin deficiency or Protein C or S deficiency)."	Factor V Leiden	N/A	Variation	Germline	0	PD	UWC	#N/A	W&P	U.S. Food and Drug Administration	2019-03-21	https://www.accessdata.fda.gov/drugsatfda_docs/label/2019/210238s002lbl.pdf	0.175222	Cardiovascular	Yes	#N/A	No	#N/A	#N/A	Yes	No
45	FDA	Avatrombopag	PROC	Avatrombopag-PROC	#N/A	"Consider the potential increased thrombotic risk when administering DOPTELET to patients with known risk factors for thromboembolism, including genetic prothrombotic conditions (Factor V Leiden, Prothrombin 20210A, Antithrombin deficiency or Protein C or S deficiency)."	Protein C Deficiency	N/A	Variation	Germline	0	PD	UWC	#N/A	W&P	U.S. Food and Drug Administration	2019-03-21	https://www.accessdata.fda.gov/drugsatfda_docs/label/2019/210238s002lbl.pdf	0.175222	Cardiovascular	Yes	#N/A	No	#N/A	#N/A	Yes	No
46	FDA	Avatrombopag	PROS1	Avatrombopag-PROS1	#N/A	"Consider the potential increased thrombotic risk when administering DOPTELET to patients with known risk factors for thromboembolism, including genetic prothrombotic conditions (Factor V Leiden, Prothrombin 20210A, Antithrombin deficiency or Protein C or S deficiency)."	Protein S Deficiency	N/A	Variation	Germline	0	PD	UWC	#N/A	W&P	U.S. Food and Drug Administration	2019-03-21	https://www.accessdata.fda.gov/drugsatfda_docs/label/2019/210238s002lbl.pdf	0.175222	Cardiovascular	Yes	#N/A	No	#N/A	#N/A	Yes	No
47	FDA	Avatrombopag	SERPINC1	Avatrombopag-SERPINC1	#N/A	"Consider the potential increased thrombotic risk when administering DOPTELET to patients with known risk factors for thromboembolism, including genetic prothrombotic conditions (Factor V Leiden, Prothrombin 20210A, Antithrombin deficiency or Protein C or S deficiency)."	Antithrombin Deficiency	N/A	Variation	Germline	0	PD	UWC	#N/A	W&P	U.S. Food and Drug Administration	2019-03-21	https://www.accessdata.fda.gov/drugsatfda_docs/label/2019/210238s002lbl.pdf	0.175222	Cardiovascular	Yes	#N/A	No	#N/A	#N/A	Yes	No
48	FDA	Avelumab	PD-L1 (CD274)	Avelumab-PD-L1 (CD274)	#N/A	"All patients had tumor samples evaluated for PD-L1 expression; of these, 66% were PD-L1-positive (≥ 1% of tumor cells), 18% were PD-L1 negative, and 16% had non-evaluable results by an investigational immunohistochemistry assay."	None (No Recommendation)	N/A	Expression	Somatic		PD	None	#N/A	CS	U.S. Food and Drug Administration	2019-05-14	https://www.accessdata.fda.gov/drugsatfda_docs/label/2019/761049s006lbl.pdf	0.0273785	Oncology	No	#N/A	No	#N/A	#N/A	Yes	No
49	CPIC	Azathioprine	NUDT15	Azathioprine-NUDT15	Yes	"NUDT15 intermediate metabolizer, possible intermediate metabolizer: Start with reduced starting doses (30–80% of normal dose) if normal starting dose is 2–3 mg/kg/day (e.g., 0.6–2.4 mg/kg/day), and adjust doses of azathioprine based on degree of myelosuppression and disease-specific guidelines. Allow 2–4 weeks to reach steady-state after each dose adjustment. NUDT15 poor metabolizer: For nonmali…	NUDT15 Intermediate Metabolizers, Poor Metabolizers	No	Variation	Germline	6	PK	NR	No	N/A	Clinical Pharmacogenetics Implementation Consortium	2018-10-24	https://cpicpgx.org/content/guideline/publication/thiopurines/2018/30447069.pdf	0.580424	Immunosuppressant	Yes	No	N/A	N/A	No	No	No
50	FDA	Azathioprine	NUDT15	Azathioprine-NUDT15	Yes	"Genetic polymorphisms influence TPMT and NUDT15 activity. Several published studies indicate that patients with reduced TPMT or NUDT15 activity receiving usual doses of 6-MP or azathioprine, accumulate excessive cellular concentrations of active 6-TGNs, and are at higher risk for severe myelosuppression. Because of the risk of toxicity, patients with TPMT or NUDT15 deficiency require alternative…	NUDT15 Intermediate Metabolizers, Poor Metabolizers (Mention NUDT15*2, NUDT15*3)	No	Variation	Germline	2	PK	NR	No	D&A	U.S. Food and Drug Administration	2018-12-20	https://www.accessdata.fda.gov/drugsatfda_docs/label/2018/016324s039lbl.pdf	0.424367	Immunosuppressant	Yes	No	No	N/A	No	No	No
51	CPG	Azathioprine	TPMT	Azathioprine-TPMT	Yes	"TPMT genotyping is recommended as a useful adjunct to a regimen for prescribing azathioprine."	None	Yes	Variation	Germline	0	PK	None	Yes	N/A	National Academy of Clinical Biochemistry	2010-01-04	https://www.aacc.org/-/media/Files/Science-and-Practice/Practice-Guidelines/Pharmacogenetics/PGx_Guidelines.pdf?la=en&hash=7835B84092DCB528E98770CF24AB501A58C8A9F9	9.38261	Immunosuppressant	No	Yes	Yes	Yes	Yes	No	Yes
52	CPIC	Azathioprine	TPMT	Azathioprine-TPMT	Yes	"TPMT intermediate metabolizer, possible intermediate metabolizer: Start with reduced starting doses (30–80% of normal dose) if normal starting dose is 2–3 mg/kg/day (e.g., 0.6–2.4 mg/kg/day), and adjust doses of azathioprine based on degree of myelosuppression and disease-specific guidelines. Allow 2–4 weeks to reach steady-state after each dose adjustment. TPMT poor metabolizer: For nonmalignan…	TPMT Intermediate Metabolizers, Poor Metabolizers	Yes	Variation	Germline	9	PK	NR	Yes	N/A	Clinical Pharmacogenetics Implementation Consortium	2018-10-24	https://cpicpgx.org/content/guideline/publication/thiopurines/2018/30447069.pdf	0.580424	Immunosuppressant	Yes	Yes	N/A	Yes	Yes	No	Yes
53	FDA	Azathioprine	TPMT	Azathioprine-TPMT	Yes	"Genetic polymorphisms influence TPMT and NUDT15 activity. Several published studies indicate that patients with reduced TPMT or NUDT15 activity receiving usual doses of 6-MP or azathioprine, accumulate excessive cellular concentrations of active 6-TGNs, and are at higher risk for severe myelosuppression. Because of the risk of toxicity, patients with TPMT or NUDT15 deficiency require alternative…	TPMT Intermediate Metabolizers, Poor Metabolizers (TPMT*2, TPMT*3A, TPMT*3C)	Yes	Variation	Germline	3	PK	NR	Yes	D&A	U.S. Food and Drug Administration	2018-12-20	https://www.accessdata.fda.gov/drugsatfda_docs/label/2018/016324s039lbl.pdf	0.424367	Immunosuppressant	Yes	Yes	No	Yes	Yes	No	Yes
54	FDA	Belinostat	UGT1A1	Belinostat-UGT1A1	#N/A	"Reduce the starting dose of Beleodaq to 750 mg/m2 in patients known to be homozygous for the UGT1A1*28 allele."	UGT1A1*28 Homozygotes	N/A	Variation	Germline	1	PK	DA	#N/A	D&A	U.S. Food and Drug Administration	2017-04-12	https://www.accessdata.fda.gov/drugsatfda_docs/label/2017/206256s002lbl.pdf	2.11362	Hematology	Yes	#N/A	No	#N/A	#N/A	Yes	No
55	CPG	Binimetinib	BRAF	Binimetinib-BRAF	Yes	"For patients with unresectable or distant metastatic disease harboring a BRAF V600-activating mutation, BRAF-targeted therapy first-line options include BRAF/MEK inhibitor combination therapy with dabrafenib/trametinib, vemurafenib/cobimetinib, or encorafenib/binimetinib. All of these regimens are category 1 options based on results from phase 3 trials in the first-line setting (ie, COMBI-d, COM…	BRAF V600E or V600K	No	Variation	Somatic	2	PD	Indication	No	N/A	National Comprehensive Cancer Network (Cutaneous Melanoma Guideline)	2019-03-12	https://www.nccn.org/professionals/physician_gls/pdf/cutaneous_melanoma_blocks.pdf	0.199863	Oncology	Yes	No	Yes	No	No	No	No
56	FDA	Binimetinib	BRAF	Binimetinib-BRAF	Yes	"MEKTOVI is indicated, in combination with encorafenib, for the treatment of patients with unresectable or metastatic melanoma with a BRAF V600E or V600K mutation, as detected by an FDA-approved test."	BRAF V600E, V600K	No	Variation	Somatic	2	PD	Indication	No	I&U	U.S. Food and Drug Administration	2019-01-23	https://www.accessdata.fda.gov/drugsatfda_docs/label/2019/210498s001lbl.pdf	0.33128	Oncology	Yes	No	Yes	No	No	No	No
57	FDA	Binimetinib	UGT1A1	Binimetinib-UGT1A1	Yes	"UGT1A1 genotype and smoking (UGT1A1 inducer) do not have a clinically important effect on binimetinib exposure."	None	N/A	Variation	Germline	0	PK	None	#N/A	CP	U.S. Food and Drug Administration	2019-01-23	https://www.accessdata.fda.gov/drugsatfda_docs/label/2019/210498s001lbl.pdf	0.33128	Oncology	No	#N/A	No	#N/A	#N/A	Yes	No
58	CPG	Blinatumomab	BCR-ABL1	Blinatumomab-BCR-ABL1	No	"In the absence of an appropriate trial, for patients with R/R Ph-negative precursor B-cell ALL, recommended category 1 options include blinatumomab or InO."	Philadelphia Chromosome-Negative	No	Variation	Somatic	1	PD	Indication	Yes	N/A	National Comprehensive Cancer Network (Acute Lymphoblastic Leukemia Guideline)	2019-05-15	https://www.nccn.org/professionals/physician_gls/pdf/all_blocks.pdf	0.0246407	Hematology	Yes	Yes	Yes	Yes	Yes	No	No
59	FDA	Blinatumomab	BCR-ABL1	Blinatumomab-BCR-ABL1	No	"The safety data described below reflect exposure to BLINCYTO in a randomized, open-label, active-controlled clinical study (TOWER Study) in which 376 patients with Philadelphia chromosome-negative relapsed or refractory B-cell precursor ALL were treated with BLINCYTO (n = 267) or standard of care (SOC) chemotherapy (n = 109)."	Philadelphia Chromosome-Negative	No	Variation	Somatic	1	PD	None	Yes	AR	U.S. Food and Drug Administration	2019-04-18	https://www.accessdata.fda.gov/drugsatfda_docs/label/2019/125557s015s016lbl.pdf	0.0985626	Hematology	No	Yes	No	Yes	Yes	No	No
60	FDA	Boceprevir	IFNL3	Boceprevir-IFNL3	#N/A	"A genetic variant near the gene encoding interferon-lambda-3 (IL28B rs12979860, a C to T change) is a strong predictor of response to PegIntron/REBETOL. IL28B rs12979860 was genotyped in 653 of 1048 (62%) subjects in SPRINT-2 (previously untreated) and 259 of 394 (66%) subjects in RESPOND-2 (previous partial responders and relapsers) [see Clinical Studies (14) for trial descriptions]. Among subj…	IL28B rs12979860	N/A	Variation	Germline	1	PD	None	#N/A	CP	U.S. Food and Drug Administration	2017-01-30	https://www.accessdata.fda.gov/drugsatfda_docs/label/2017/202258s016lbl.pdf	2.31075	Antiviral	No	#N/A	No	#N/A	#N/A	Yes	No
61	CPG	Bosutinib	BCR-ABL1	Bosutinib-BCR-ABL1	No	Listed as treatment option in table for "Treatment Options Based on BCR-ABL1 Mutation Profile" with BCR-ABL1 E255K/V, F317L/V/I/C, F359V/C/I, T315A, Y253H.	BCR-ABL1 E255K/V, F317L/V/I/C. F359V/C/I, T315A, Y253H	Yes	Variation	Somatic	11	PD	Indication	No	N/A	National Comprehensive Cancer Network (Chronic Myeloid Leukemia Guideline)	2018-08-01	https://www.nccn.org/professionals/physician_gls/pdf/cml_blocks.pdf	0.810404	Hematology	Yes	No	Yes	No	Yes	No	No
62	FDA	Bosutinib	BCR-ABL1	Bosutinib-BCR-ABL1	No	"BOSULIF is indicated for the treatment of adult patients with: Newly-diagnosed chronic phase (CP) Philadelphia chromosome-positive chronic myelogenous leukemia (Ph+ CML). This indication is approved under accelerated approval based on molecular and cytogenetic response rates [see Clinical Studies (14.1)]. Continued approval for this indication may be contingent upon verification and confirmation…	Philadelphia Chromosome-Positive	Yes	Variation	Somatic	1	PD	Indication	No	I&U	U.S. Food and Drug Administration	2018-10-18	https://www.accessdata.fda.gov/drugsatfda_docs/label/2018/203341s015lbl.pdf	0.596851	Hematology	Yes	No	Yes	No	Yes	No	No
63	FDA	Brentuximab vedotin	ALK	Brentuximab vedotin-ALK	Yes	" Seventy-two percent (72%) were anaplastic lymphoma kinase (ALK)-negative."	None	N/A	Variation	Somatic	1	PD	None	#N/A	CS	U.S. Food and Drug Administration	2018-11-16	https://www.accessdata.fda.gov/drugsatfda_docs/label/2018/125388s099lbl.pdf	0.517454	Hematology	No	#N/A	No	#N/A	#N/A	Yes	No
64	CPG	Brentuximab vedotin	TNFRSF8 (CD30)	Brentuximab vedotin-TNFRSF8 (CD30)	Yes	Listed as "Second-line and Subsequent Therapy for CD30-Positive Disease" in table entitled "Suggested Treatment Regimens."	CD30-Positive	No	Expression	Somatic		PD	Indication	No	N/A	National Comprehensive Cancer Network (B-Cell Lymphomas Guideline)	2019-05-06	https://www.nccn.org/professionals/physician_gls/pdf/b-cell_blocks.pdf	0.0492813	Hematology	Yes	No	Yes	No	No	No	No
65	FDA	Brentuximab vedotin	TNFRSF8 (CD30)	Brentuximab vedotin-TNFRSF8 (CD30)	Yes	"ADCETRIS is indicated for the treatment of adult patients with previously untreated sALCL or other CD30-expressing PTCL, including angioimmunoblastic T-cell lymphoma and PTCL not otherwise specified, in combination with cyclophosphamide, doxorubicin, and prednisone."	CD30-Expressing	No	Expression	Somatic		PD	Indication	No	I&U	U.S. Food and Drug Administration	2018-11-16	https://www.accessdata.fda.gov/drugsatfda_docs/label/2018/125388s099lbl.pdf	0.517454	Hematology	Yes	No	Yes	No	No	No	No
66	FDA	Brexpiprazole	CYP2D6	Brexpiprazole-CYP2D6	#N/A	"Dosage adjustments are recommended in patients who are known cytochrome P450 (CYP) 2D6 poor metabolizers and in patients taking concomitant CYP3A4 inhibitors or CYP2D6 inhibitors or strong CYP3A4 inducer."	CYP2D6 Poor Metabolizers	N/A	Variation	Germline	0	PK	DA	#N/A	D&A	U.S. Food and Drug Administration	2018-02-09	https://www.accessdata.fda.gov/drugsatfda_docs/label/2018/205422s003lbl.pdf	1.28405	Psychiatry	Yes	#N/A	No	#N/A	#N/A	Yes	No
67	CPG	Brigatinib	ALK	Brigatinib-ALK	No	"The NCCN NSCLC Panel recommends alectinib as a preferred first-line treatment (category 1) for patients with ALK-positive metastatic NSCLC based on these clinical trials. Three other ALK inhibitors, crizotinib, brigatinib, and ceritinib, are also recommended (category 1 for all) by the NCCN NSCLC Panel as first-line therapy for patients with ALK rearrangements based on clinical trial data and FD…	ALK Rearrangement Positive	No	Variation	Somatic	1	PD	Indication	No	N/A	National Comprehensive Cancer Network (Non-Small Cell Lung Cancer Guideline)	2019-04-29	https://www.nccn.org/professionals/physician_gls/pdf/nscl_blocks.pdf	0.0684463	Oncology	Yes	No	Yes	No	No	No	No
68	FDA	Brigatinib	ALK	Brigatinib-ALK	No	"ALUNBRIG is indicated for the treatment of patients with anaplastic lymphoma kinase (ALK)-positive metastatic non-small cell lung cancer (NSCLC) who have progressed on or are intolerant to crizotinib."	ALK-Positive	No	Variation	Somatic	1	PD	Indication	No	I&U	U.S. Food and Drug Administration	2018-12-21	https://www.accessdata.fda.gov/drugsatfda_docs/label/2018/208772s004lbl.pdf	0.421629	Oncology	Yes	No	Yes	No	No	No	No
69	FDA	Brivaracetam	CYP2C19	Brivaracetam-CYP2C19	#N/A	"In human subjects possessing genetic variations in CYP2C19, production of the hydroxy metabolite is decreased 2-fold or 10-fold, while the blood level of brivaracetam itself is increased by 22% or 42%, respectively, in individuals with one or both mutated alleles. CYP2C19 poor metabolizers and patients using inhibitors of CYP2C19 may require dose reduction."	CYP2C19 Poor Metabolizers	N/A	Variation	Germline	0	PK	DA	#N/A	CP	U.S. Food and Drug Administration	2018-05-10	https://www.accessdata.fda.gov/drugsatfda_docs/label/2018/205836s005,205837s004,205838s003lbl.pdf	1.03765	Neurology	Yes	#N/A	No	#N/A	#N/A	Yes	No
70	FDA	Busulfan	BCR-ABL1	Busulfan-BCR-ABL1	#N/A	"Busulfan is clearly less effective in patients with chronic myelogenous leukemia who lack the Philadelphia (Ph) chromosome."	Absence of Philadelphia chromosome	N/A	Variation	Somatic	1	PD	None	#N/A	CS	U.S. Food and Drug Administration	2003-12-24	https://www.accessdata.fda.gov/drugsatfda_docs/label/2003/09386slr023_myleran_lbl.pdf	15.4141	Hematology	No	#N/A	No	#N/A	#N/A	Yes	No
71	FDA	Cabozantinib	RET	Cabozantinib-RET	#N/A	"The RET mutation status determined by a research use assay was positive in 51%, negative in 14%, and was unknown in 35%."	None	N/A	Variation	Somatic	0	PD	None	#N/A	CS	U.S. Food and Drug Administration	2018-01-12	https://www.accessdata.fda.gov/drugsatfda_docs/label/2018/203756s005lbl.pdf	1.36071	Oncology	No	#N/A	No	#N/A	#N/A	Yes	No
72	CPG	Capecitabine	DPYD	Capecitabine-DPYD	Yes	"Dihydropyrimidine dehydrogenase [gene: DPYD] is the enzyme that catabolizes fluoropyrimidines. Universal pretreatment DPYD genotyping remains controversial, however, and the NCCN Panel does not support it at this time."	None	Yes	Variation	Germline	0	PK	None	Yes	N/A	National Comprehensive Cancer Network (Colon Cancer Guideline)	2019-03-15	https://www.nccn.org/professionals/physician_gls/pdf/colon_blocks.pdf	0.19165	Oncology	No	Yes	No	No	Yes	No	Yes
73	CPIC	Capecitabine	DPYD	Capecitabine-DPYD	Yes	"DPYD intermediate metabolizer: Reduce starting dose based on activity score followed by titration of dose based on toxicity or therapeutic drug monitoring (if available): Activity score 1: Reduce dose by 50%; Activity score 1.5: Reduce dose by 25% to 50%. DPYD poor metabolizer: Activity score 0.5: Avoid use of 5-fluorouracil or 5-fluorouracil prodrug-based regimens. In the event, based on clinic…	Intermediate Metabolizers, Poor Metabolizers	Yes	Variation	Germline	110	PK	NR	Yes	N/A	Clinical Pharmacogenetics Implementation Consortium	2017-10-11	https://cpicpgx.org/content/guideline/publication/fluoropyrimidines/2017/29152729.pdf	1.61533	Oncology	Yes	Yes	N/A	No	Yes	No	Yes
74	FDA	Capecitabine	DPYD	Capecitabine-DPYD	Yes	"Based on postmarketing reports, patients with certain homozygous or certain compound heterozygous mutations in the DPD gene that result in complete or near complete absence of DPD activity are at increased risk for acute early-onset of toxicity and severe, life-threatening, or fatal adverse reactions caused by XELODA (e.g., mucositis, diarrhea, neutropenia, and neurotoxicity). Patients with part…	Patients with certain homozygous or certain compound heterozygous mutations in the DPD gene that result in complete or near complete absence of DPD activity (None Specifically Mentioned)	Yes	Variation	Germline	0	PK	NR	Yes	W&P	U.S. Food and Drug Administration	2019-02-22	https://www.accessdata.fda.gov/drugsatfda_docs/label/2019/020896Orig1s042lbl.pdf	0.249144	Oncology	Yes	Yes	No	No	Yes	No	Yes
75	CPG	Capecitabine	ERBB2	Capecitabine-ERBB2	Yes	"Consider adjuvant capecitabine in patients with triple-negative breast cancer and residual invasive cancer following standard neoadjuvant treatment with taxane-, alkylator-, and anthracycline-based chemotherapy."	Triple Negative (HER2-Negative)	N/A	Expression	Somatic		PD	Indication	#N/A	N/A	National Comprehensive Cancer Network (Breast Cancer Guideline)	2019-03-14	https://www.nccn.org/professionals/physician_gls/pdf/breast_blocks.pdf	0.194387	Oncology	Yes	#N/A	Yes	#N/A	#N/A	Yes	No
76	CPG	Capecitabine	ESR	Capecitabine-ESR	Yes	"Consider adjuvant capecitabine in patients with triple-negative breast cancer and residual invasive cancer following standard neoadjuvant treatment with taxane-, alkylator-, and anthracycline-based chemotherapy."	Triple Negative (Estrogen Receptor-Negative)	N/A	Expression	Somatic		PD	Indication	#N/A	N/A	National Comprehensive Cancer Network (Breast Cancer Guideline)	2019-03-14	https://www.nccn.org/professionals/physician_gls/pdf/breast_blocks.pdf	0.194387	Oncology	Yes	#N/A	Yes	#N/A	#N/A	Yes	No
77	CPG	Capecitabine	PGR	Capecitabine-PGR	Yes	"Consider adjuvant capecitabine in patients with triple-negative breast cancer and residual invasive cancer following standard neoadjuvant treatment with taxane-, alkylator-, and anthracycline-based chemotherapy."	Triple Negative (Progesterone Receptor-Negative)	N/A	Expression	Somatic		PD	Indication	#N/A	N/A	National Comprehensive Cancer Network (Breast Cancer Guideline)	2019-03-14	https://www.nccn.org/professionals/physician_gls/pdf/breast_blocks.pdf	0.194387	Oncology	Yes	#N/A	Yes	#N/A	#N/A	Yes	No
78	CPIC	Carbamazepine	HLA-A	Carbamazepine-HLA-A	No	"HLA-A*31:01 positive: If patient is carbamazepine-naïve and alternative agents are available, do not use carbamazepine."	HLA-A*31:01 Carriers	No	Variation	Germline	2	PD	NR	Yes	N/A	Clinical Pharmacogenetics Implementation Consortium	2017-12-20	https://cpicpgx.org/content/guideline/publication/carbamazepine/2017/CPIC_HLA_CBZ_OXC.pdf	1.42368	Neurology	Yes	No	N/A	N/A	Yes	No	No
79	FDA	Carbamazepine	HLA-A	Carbamazepine-HLA-A	No	"Retrospective case-control studies in patients of European, Korean, and Japanese ancestry have found a moderate association between the risk of developing hypersensitivity reactions and the presence of HLA-A*3101, an inherited allelic variant of the HLA-A gene, in patients using carbamazepine. The risks and benefits of Tegretol therapy should be weighed before considering Tegretol in patients kn…	HLA-A*3101 Carriers	No	Variation	Germline	1	PD	UWC	Yes	W&P	U.S. Food and Drug Administration	2018-03-20	https://www.accessdata.fda.gov/drugsatfda_docs/label/2018/016608s115_018281_s058_018927s055_020234_s047.pdf	1.17728	Neurology	Yes	No	Yes	N/A	Yes	No	No
80	CPIC	Carbamazepine	HLA-B	Carbamazepine-HLA-B	No	"HLA-B*15:02 positive: If patient is carbamazepine naive, do not use carbamazepine."	HLA-B*15:02 Carriers	No	Variation	Germline	7	PD	NR	No	N/A	Clinical Pharmacogenetics Implementation Consortium	2017-12-20	https://cpicpgx.org/content/guideline/publication/carbamazepine/2017/CPIC_HLA_CBZ_OXC.pdf	1.42368	Neurology	Yes	No	N/A	N/A	No	No	No
81	FDA	Carbamazepine	HLA-B	Carbamazepine-HLA-B	No	"Studies in patients of Chinese ancestry have found a strong association between the risk of developing SJS/TEN and the presence of HLA-B*1502, an inherited allelic variant of the HLA-B gene. HLA-B*1502 is found almost exclusively in patients with ancestry across broad areas of Asia. Patients with ancestry in genetically at-risk populations should be screened for the presence of HLA-B*1502 prior …	HLA-B*1502 Carriers	No	Variation	Germline	1	PD	NR	No	BW	U.S. Food and Drug Administration	2018-03-20	https://www.accessdata.fda.gov/drugsatfda_docs/label/2018/016608s115_018281_s058_018927s055_020234_s047.pdf	1.17728	Neurology	Yes	No	Yes	N/A	No	No	No
82	FDA	Carglumic Acid	NAGS	Carglumic Acid-NAGS	#N/A	"Carbaglu is indicated as an adjunctive therapy in pediatric and adult patients for the treatment of acute hyperammonemia due to the deficiency of the hepatic enzyme N-acetylglutamate synthase (NAGS)."	NAGS Deficiency	N/A	Variation	Germline	0	PD	Indication	#N/A	I&U	U.S. Food and Drug Administration	2017-11-16	https://www.accessdata.fda.gov/drugsatfda_docs/label/2017/022562s005lbl.pdf	1.51677	Metabolism	Yes	#N/A	Yes	#N/A	#N/A	Yes	No
83	FDA	Cariprazine	CYP2D6	Cariprazine-CYP2D6	#N/A	"CYP2D6 poor metabolizer status does not have clinically relevant effect on pharmacokinetics of cariprazine."	CYP2D6 Poor Metabolizers	N/A	Variation	Germline	0	PK	NDA	#N/A	CP	U.S. Food and Drug Administration	2019-05-24	https://www.accessdata.fda.gov/drugsatfda_docs/label/2019/204370s006lbl.pdf	0	Psychiatry	No	#N/A	No	#N/A	#N/A	Yes	No
84	FDA	Carisoprodol	CYP2C19	Carisoprodol-CYP2C19	#N/A	"Patients with reduced CYP2C19 activity have higher exposure to carisoprodol. Therefore, caution should be exercised in administration of SOMA to these patients."	CYP2C19 Poor Metabolizers	N/A	Variation	Germline	0	PK	UWC	#N/A	SP	U.S. Food and Drug Administration	2019-04-04	https://www.accessdata.fda.gov/drugsatfda_docs/label/2019/011792s050lbl.pdf	0.136893	Neurology	Yes	#N/A	No	#N/A	#N/A	Yes	No
85	FDA	Carvedilol	CYP2D6	Carvedilol-CYP2D6	#N/A	"Retrospective analysis of side effects in clinical trials showed that poor 2D6 metabolizers had a higher rate of dizziness during up-titration, presumably resulting from vasodilating effects of the higher concentrations of the α-blocking R(+) enantiomer."	CYP2D6 Poor Metabolizers	N/A	Variation	Germline	0	PK	None	#N/A	DI	U.S. Food and Drug Administration	2017-09-14	https://www.accessdata.fda.gov/drugsatfda_docs/label/2017/020297s038lbl.pdf	1.68925	Cardiovascular	No	#N/A	No	#N/A	#N/A	Yes	No
86	FDA	Ceftriaxone	G6PD	Ceftriaxone-G6PD	#N/A	"Although all patients are at risk for methemoglobinemia, patients with glucose-6-phosphate dehydrogenase deficiency, congenital or idiopathic methemoglobinemia, cardiac or pulmonary compromise, infants under 6 months of age, and concurrent exposure to oxidizing agents or their metabolites are more susceptible to developing clinical manifestations of the condition. If local anesthetics must be us…	G6PD Deficiency	N/A	Variation	Germline	0	PD	UWC	#N/A	W&P	U.S. Food and Drug Administration	2018-07-12	https://www.accessdata.fda.gov/drugsatfda_docs/label/2018/050585s068lbl.pdf	0.865161	Anti-Infective	Yes	#N/A	No	#N/A	#N/A	Yes	No
87	FDA	Celecoxib	CYP2C9	Celecoxib-CYP2C9	#N/A	"In adult patients who are known or suspected to be poor CYP2C9 metabolizers based on genotype or previous history/experience with other CYP2C9 substrates (such as warfarin, phenytoin), initiate treatment with half of the lowest recommended dose."	CYP2C9 Poor Metabolizers (Mention *2, *3)	N/A	Variation	Germline	2	PK	DA	#N/A	D&A	U.S. Food and Drug Administration	2019-05-03	https://www.accessdata.fda.gov/drugsatfda_docs/label/2019/020998s054lbl.pdf	0.0574949	Analgesic	Yes	#N/A	No	#N/A	#N/A	Yes	No
88	CPG	Ceritinib	ALK	Ceritinib-ALK	Yes	"The NCCN NSCLC Panel recommends alectinib as a preferred first-line treatment (category 1) for patients with ALK-positive metastatic NSCLC based on these clinical trials. Three other ALK inhibitors, crizotinib, brigatinib, and ceritinib, are also recommended (category 1 for all) by the NCCN NSCLC Panel as first-line therapy for patients with ALK rearrangements based on clinical trial data and FD…	ALK Rearrangement-Positive	No	Variation	Somatic	1	PD	Indication	No	N/A	National Comprehensive Cancer Network (Non-Small Cell Lung Cancer Guideline)	2019-04-29	https://www.nccn.org/professionals/physician_gls/pdf/nscl_blocks.pdf	0.0684463	Oncology	Yes	No	Yes	No	No	No	No
89	FDA	Ceritinib	ALK	Ceritinib-ALK	Yes	"ZYKADIA is indicated for the treatment of patients with metastatic non-small cell lung cancer (NSCLC) whose tumors are anaplastic lymphoma kinase (ALK)-positive as detected by an FDA-approved test."	ALK-Positive	No	Variation	Somatic	1	PD	Indication	No	I&U	U.S. Food and Drug Administration	2019-03-18	https://www.accessdata.fda.gov/drugsatfda_docs/label/2019/211225s000lbl.pdf	0.183436	Oncology	Yes	No	Yes	No	No	No	No
90	CPG	Ceritinib	ROS1	Ceritinib-ROS1	Yes	"The NCCN NSCLC Panel recommends crizotinib and ceritinib (both are category 2A) as first-line therapy for patients with ROS1 rearrangements based on trial data; however, the panel voted that crizotinib is the preferred agent because crizotinib is better tolerated when compared with ceritinib and because crizotinib has been approved by the FDA for this indication."	ROS1 Rearrangement-Positive	N/A	Variation	Somatic	1	PD	Indication	#N/A	N/A	National Comprehensive Cancer Network (Non-Small Cell Lung Cancer Guideline)	2019-04-29	https://www.nccn.org/professionals/physician_gls/pdf/nscl_blocks.pdf	0.0684463	Oncology	Yes	#N/A	Yes	#N/A	#N/A	Yes	No
91	FDA	Cerliponase alfa	TPP1	Cerliponase alfa-TPP1	#N/A	"Brineura is indicated to slow the loss of ambulation in symptomatic pediatric patients 3 years of age and older with late infantile neuronal ceroid lipofuscinosis type 2 (CLN2), also known as tripeptidyl peptidase 1 (TPP1) deficiency."	TPP1 Deficiency	N/A	Variation	Germline	0	PD	Indication	#N/A	I&U	U.S. Food and Drug Administration	2018-12-11	https://www.accessdata.fda.gov/drugsatfda_docs/label/2018/761052s003lbl.pdf	0.449008	Neurology	Yes	#N/A	Yes	#N/A	#N/A	Yes	No
92	CPG	Cetuximab	BRAF	Cetuximab-BRAF	Yes	"BRAF V600E mutation makes response to panitumumab or cetuximab highly unlikely unless given with a BRAF inhibitor."	BRAF V600E	N/A	Variation	Somatic	1	PD	None	#N/A	N/A	National Comprehensive Cancer Network (Colon Cancer Guideline)	2019-03-15	https://www.nccn.org/professionals/physician_gls/pdf/colon_blocks.pdf	0.19165	Oncology	No	#N/A	Yes	#N/A	#N/A	Yes	No
93	CPG	Cetuximab	EGFR	Cetuximab-EGFR	Yes	"EGFR has been reported to be overexpressed in 49% to 82% of colorectal tumors. EGFR testing of colorectal tumor cells has no proven predictive value in determining likelihood of response to either cetuximab or panitumumab. Data from the BOND study indicated that the intensity of immunohistochemical staining of EGFR in colorectal tumor cells did not correlate with the response rate to cetuximab. …	EGFR Overexpression	No	Expression	Somatic		PD	None	Yes	N/A	National Comprehensive Cancer Network (Colon Cancer Guideline)	2019-03-15	https://www.nccn.org/professionals/physician_gls/pdf/colon_blocks.pdf	0.19165	Oncology	No	Yes	No	Yes	Yes	No	No
94	FDA	Cetuximab	EGFR	Cetuximab-EGFR	Yes	"Erbitux is indicated for the treatment of K-Ras wild-type, epidermal growth factor receptor (EGFR)-expressing, metastatic colorectal cancer (mCRC) as determined by FDA-approved tests for this use."	EGFR-Expressing	No	Expression	Somatic		PD	Indication	Yes	I&U	U.S. Food and Drug Administration	2019-04-23	https://www.accessdata.fda.gov/drugsatfda_docs/label/2019/125084s273lbl.pdf	0.0848734	Oncology	Yes	Yes	Yes	Yes	Yes	No	No
95	CPG	Cetuximab	KRAS	Cetuximab-KRAS	Yes	"Patients with any known KRAS mutation (exon 2, 3, 4) or NRAS mutation (exon 2, 3, 4) should not be treated with either cetuximab or panitumumab."	KRAS Mutations in Exon 2, 3, and 4 (None Specifically Mentioned)	No	Variation	Somatic	0	PD	NR	No	N/A	National Comprehensive Cancer Network (Colon Cancer Guideline)	2019-03-15	https://www.nccn.org/professionals/physician_gls/pdf/colon_blocks.pdf	0.19165	Oncology	Yes	No	Yes	No	No	No	No
96	FDA	Cetuximab	KRAS	Cetuximab-KRAS	Yes	"Erbitux is indicated for the treatment of K-Ras wild-type, epidermal growth factor receptor (EGFR)-expressing, metastatic colorectal cancer (mCRC) as determined by FDA-approved tests for this use."	K-RAS Wild-Type	No	Variation	Somatic	0	PD	Indication	No	I&U	U.S. Food and Drug Administration	2019-04-23	https://www.accessdata.fda.gov/drugsatfda_docs/label/2019/125084s273lbl.pdf	0.0848734	Oncology	Yes	No	Yes	No	No	No	No
97	CPG	Cetuximab	NRAS	Cetuximab-NRAS	Yes	"Patients with any known KRAS mutation (exon 2, 3, 4) or NRAS mutation (exon 2, 3, 4) should not be treated with either cetuximab or panitumumab."	NRAS Mutations in Exon 2, 3, and 4 (None Specifically Mentioned)	N/A	Variation	Somatic	0	PD	NR	#N/A	N/A	National Comprehensive Cancer Network (Colon Cancer Guideline)	2019-03-15	https://www.nccn.org/professionals/physician_gls/pdf/colon_blocks.pdf	0.19165	Oncology	Yes	#N/A	Yes	#N/A	#N/A	Yes	No
98	FDA	Cevimeline	CYP2D6	Cevimeline-CYP2D6	#N/A	"Cevimeline should be used with caution in individuals known or suspected to be deficient in CYP2D6 activity, based on previous experience, as they may be at a higher risk of adverse events."	Deficient in CYP2D6 Activity	N/A	Variation	Germline	0	PK	UWC	#N/A	W&P	U.S. Food and Drug Administration	2006-12-08	https://www.accessdata.fda.gov/drugsatfda_docs/label/2006/020989s008lbl.pdf	12.4572	Neurology	Yes	#N/A	No	#N/A	#N/A	Yes	No
99	FDA	Chloroprocaine	G6PD	Chloroprocaine-G6PD	#N/A	"Although all patients are at risk for methemoglobinemia, patients with glucose-6-phosphate dehydrogenase deficiency, congenital or idiopathic methemoglobinemia, cardiac or pulmonary compromise, infants under 6 months of age, and concurrent exposure to oxidizing agents or their metabolites are more susceptible to developing clinical manifestations of the condition. If local anesthetics must be us…	G6PD Deficiency	N/A	Variation	Germline	0	PD	UWC	#N/A	W&P	U.S. Food and Drug Administration	2018-11-02	https://www.accessdata.fda.gov/drugsatfda_docs/label/2018/009435s044lbl.pdf	0.555784	Anesthetic	Yes	#N/A	No	#N/A	#N/A	Yes	No
100	FDA	Chloroquine	G6PD	Chloroquine-G6PD	#N/A	"The drug should be administered with caution to patients having G-6-PD (glucose-6 phosphate dehydrogenase) deficiency."	G6PD Deficiency	N/A	Variation	Germline	0	PD	UWC	#N/A	W&P	U.S. Food and Drug Administration	2018-10-24	https://www.accessdata.fda.gov/drugsatfda_docs/label/2018/006002s045lbl.pdf	0.580424	Anti-Infective	Yes	#N/A	No	#N/A	#N/A	Yes	No
101	FDA	Chlorpropamide	G6PD	Chlorpropamide-G6PD	#N/A	"Treatment of patients with glucose 6-phosphate dehydrogenase (G6PD) deficiency with sulfonylurea agents can lead to hemolytic anemia. Because DIABINESE belongs to the class of sulfonylurea agents, caution should be used in patients with G6PD deficiency and a non-sulfonylurea alternative should be considered."	G6PD Deficiency	N/A	Variation	Germline	0	PD	NR	#N/A	W&P	U.S. Food and Drug Administration	2011-02-01	https://www.accessdata.fda.gov/drugsatfda_docs/label/2011/011641s066lbl.pdf	8.30664	Endocrinology	Yes	#N/A	No	#N/A	#N/A	Yes	No
102	FDA	Cisplatin	TPMT	Cisplatin-TPMT	#N/A	"Genetic factors (e.g., variants in the thiopurine S-methyltransferase [TPMT] gene) may contribute to cisplatin-induced ototoxicity; although this association has not been consistent across populations and study designs."	Variants in TPMT	N/A	Variation	Germline	0	PK	None	#N/A	AR	U.S. Food and Drug Administration	2019-02-22	https://www.accessdata.fda.gov/drugsatfda_docs/label/2019/018057s089lbl.pdf	0.249144	Oncology	No	#N/A	No	#N/A	#N/A	Yes	No
103	CPG	Citalopram	CYP2C19	Citalopram-CYP2C19	Yes	"There is insufficient evidence on clinical validity and utility to support a recommendation for or against use of CYP450 testing in adults beginning SSRI treatment for nonpsychotic depression."	CYP2C19 Poor Metabolizers	Yes	Variation	Germline	0	PK	None	Yes	N/A	Evaluation of Genomic Applications in Practice and Prevention (EGAPP) Working Group	2007-09-12	https://pubmed.ncbi.nlm.nih.gov/18091431/	11.6961	Psychiatry	No	Yes	No	No	Yes	No	Yes
104	CPIC	Citalopram	CYP2C19	Citalopram-CYP2C19	Yes	"CYP2C19 Ultrarapid metabolizer: Consider an alternative agent not predominantly metabolized by CYP2C19. CYP2C19 Poor metabolizer: Consider a 50% reduction of recommended starting dose and titrate to response or select alternative drug not predominantly metabolized by CYP2C19."	CYP2C19 Ultrarapid Metabolizers, Poor Metabolizers	Yes	Variation	Germline	33	PK	NR	Yes	N/A	Clinical Pharmacogenetics Implementation Consortium	2015-05-08	https://cpicpgx.org/content/guideline/publication/SSRI/2015/25974703.pdf	4.04381	Psychiatry	Yes	Yes	N/A	No	Yes	No	Yes
105	FDA	Citalopram	CYP2C19	Citalopram-CYP2C19	Yes	"20 mg/day is the maximum recommended dose for patients who are greater than 60 years of age, patients with hepatic impairment, and for CYP2C19 poor metabolizers."	CYP2C19 Poor Metabolizers	Yes	Variation	Germline	0	PK	DA	Yes	D&A	U.S. Food and Drug Administration	2019-01-11	https://www.accessdata.fda.gov/drugsatfda_docs/label/2019/020822s051lbl.pdf	0.364134	Psychiatry	Yes	Yes	No	No	Yes	No	Yes
106	CPG	Citalopram	CYP2D6	Citalopram-CYP2D6	Yes	"There is insufficient evidence on clinical validity and utility to support a recommendation for or against use of CYP450 testing in adults beginning SSRI treatment for nonpsychotic depression."	CYP2D6 Ultrarapid Metabolizers, Intermediate Metabolizers, Poor Metabolizers	Yes	Variation	Germline	0	PK	None	No	N/A	Evaluation of Genomic Applications in Practice and Prevention (EGAPP) Working Group	2007-09-12	https://pubmed.ncbi.nlm.nih.gov/18091431/	11.6961	Psychiatry	No	No	No	No	Yes	No	No
107	FDA	Citalopram	CYP2D6	Citalopram-CYP2D6	Yes	"CYP2D6 poor metabolizers - Citalopram steady state levels were not significantly different in poor metabolizers and extensive metabolizers of CYP2D6."	CYP2D6 Poor Metabolizers	Yes	Variation	Germline	0	PK	None	No	CP	U.S. Food and Drug Administration	2019-01-11	https://www.accessdata.fda.gov/drugsatfda_docs/label/2019/020822s051lbl.pdf	0.364134	Psychiatry	No	No	No	No	Yes	No	No
108	FDA	Clobazam	CYP2C19	Clobazam-CYP2C19	#N/A	"In CYP2C19 poor metabolizers, levels of N-desmethylclobazam, clobazam’s active metabolite, will be increased. Therefore, in patients known to be CYP2C19 poor metabolizers, the starting dose should be 5 mg/day and dose titration should proceed slowly according to weight, but to half the dose presented in Table 1, as tolerated. If necessary and based upon clinical response, an additional titration…	CYP2C19 Poor Metabolizers (Mentions *2)	N/A	Variation	Germline	1	PK	DA	#N/A	D&A	U.S. Food and Drug Administration	2018-06-15	https://www.accessdata.fda.gov/drugsatfda_docs/label/2018/202067s005,203993s007lbl.pdf	0.939083	Neurology	Yes	#N/A	No	#N/A	#N/A	Yes	No
109	CPIC	Clomipramine	CYP2C19	Clomipramine-CYP2C19	Yes	"CYP2C19 ultrarapid metabolizer and CYP2C19 rapid metabolizer: Avoid tertiary amine use due to potential for sub-optimal response. Consider alternative drug not metabolized by CYP2C19. TCAs without major CYP2C19 metabolism include the secondary amines nortriptyline and desipramine. If a tertiary amine is warranted, utilize therapeutic drug monitoring to guide dose adjustments. CYP2C19 poor metabo…	CYP2C19 Ultrarapid Metabolizers, Rapid Metabolizers, Poor Metabolizers	N/A	Variation	Germline	10	PK	NR	#N/A	N/A	Clinical Pharmacogenetics Implementation Consortium	2016-12-07	https://cpicpgx.org/content/guideline/publication/TCA/2016/TCA_2016.pdf	2.45859	Psychiatry	Yes	#N/A	N/A	#N/A	#N/A	Yes	No
110	CPIC	Clomipramine	CYP2D6	Clomipramine-CYP2D6	Yes	"CYP2D6 ultrarapid metabolizer: Avoid tricyclic use due to potential lack of efficacy. Consider alternative drug not metabolized by CYP2D6. If a TCA is warranted, consider titrating to a higher target dose (compared to normal metabolizers). Utilize therapeutic drug monitoring to guide dose adjustments. CYP2D6 intermediate metabolizer: Consider a 25% reduction of recommended starting dose. Utilize…	CYP2D6 Ultrarapid Metabolizers, Intermediate Metabolizers, Poor Metabolizers	Yes	Variation	Germline	102	PK	NR	Yes	N/A	Clinical Pharmacogenetics Implementation Consortium	2016-12-07	https://cpicpgx.org/content/guideline/publication/TCA/2016/TCA_2016.pdf	2.45859	Psychiatry	Yes	No	N/A	N/A	Yes	No	No
111	FDA	Clomipramine	CYP2D6	Clomipramine-CYP2D6	Yes	"The biochemical activity of the drug metabolizing isozyme cytochrome P450 2D6 (debrisoquin hydroxylase) is reduced in a subset of the Caucasian population (about 7% to 10% of Caucasians are so-called “poor metabolizers”); reliable estimates of the prevalence of reduced P450 2D6 isozyme activity among Asian, African and other populations are not yet available. Poor metabolizers have higher than e…	CYP2D6 Poor Metabolizers	Yes	Variation	Germline	0	PK	UWC	Yes	W&P	U.S. Food and Drug Administration	2019-05-10	https://www.accessdata.fda.gov/drugsatfda_docs/label/2019/019906s043lbl.pdf	0.0383299	Psychiatry	Yes	No	No	N/A	Yes	No	No
112	CPG	Clopidogrel	CYP2C19	Clopidogrel-CYP2C19	No	"…the routine use of platelet function and genetic testing is not recommended."	None	Yes	Variation	Germline	0	PK	None	Yes	N/A	American Heart Association-American College of Cardiology	2016-09-06	https://pubmed.ncbi.nlm.nih.gov/27026020/	2.71047	Cardiovascular	No	Yes	No	No	Yes	No	Yes
113	CPIC	Clopidogrel	CYP2C19	Clopidogrel-CYP2C19	No	"CYP2C19 Intermediate metabolizer, poor metabolizer: Alternative antiplatelet therapy (if no contraindication), e.g., prasugrel, ticagrelor."	CYP2C19 Intermediate Metabolizers, Poor Metabolizers	Yes	Variation	Germline	14	PK	NR	Yes	N/A	Clinical Pharmacogenetics Implementation Consortium	2013-05-22	https://cpicpgx.org/content/guideline/publication/clopidogrel/2013/23698643.pdf	6.00411	Cardiovascular	Yes	Yes	N/A	No	Yes	No	Yes
114	FDA	Clopidogrel	CYP2C19	Clopidogrel-CYP2C19	No	"The effectiveness of Plavix results from its antiplatelet activity, which is dependent on its conversion to an active metabolite by the cytochrome P450 (CYP) system, principally CYP2C19. Plavix at recommended doses forms less of the active metabolite and so has a reduced effect on platelet activity in patients who are homozygous for nonfunctional alleles of the CYP2C19 gene, (termed “CYP2C19 poo…	CYP2C19 Poor Metabolizers	Yes	Variation	Germline	0	PK	NR	Yes	BW	U.S. Food and Drug Administration	2019-05-17	https://www.accessdata.fda.gov/drugsatfda_docs/label/2019/020839s072lbl.pdf	0.019165	Cardiovascular	Yes	Yes	No	No	Yes	No	Yes
115	FDA	Clozapine	CYP2D6	Clozapine-CYP2D6	#N/A	"It may be necessary to reduce the CLOZARIL dose in patients with significant renal or hepatic impairment, or in CYP2D6 poor metabolizers."	CYP2D6 Poor Metabolizerss	N/A	Variation	Germline	0	PK	DA	#N/A	D&A	U.S. Food and Drug Administration	2017-02-23	https://www.accessdata.fda.gov/drugsatfda_docs/label/2017/019758s084lbl.pdf	2.24504	Psychiatry	Yes	#N/A	No	#N/A	#N/A	Yes	No
116	CPG	Cobimetinib	BRAF	Cobimetinib-BRAF	No	"For patients with unresectable or distant metastatic disease harboring a BRAF V600-activating mutation, BRAF-targeted therapy first-line options include BRAF/MEK inhibitor combination therapy with dabrafenib/trametinib, vemurafenib/cobimetinib, or encorafenib/binimetinib. All of these regimens are category 1 options based on results from phase 3 trials in the first-line setting (ie, COMBI-d, COM…	BRAF V600E or V600K	No	Variation	Somatic	2	PD	Indication	No	N/A	National Comprehensive Cancer Network (Cutaneous Melanoma Guideline)	2019-03-12	https://www.nccn.org/professionals/physician_gls/pdf/cutaneous_melanoma_blocks.pdf	0.199863	Oncology	Yes	No	Yes	No	No	No	No
117	FDA	Cobimetinib	BRAF	Cobimetinib-BRAF	No	"COTELLIC is indicated for the treatment of patients with unresectable or metastatic melanoma with a BRAF V600E or V600K mutation, in combination with vemurafenib."	BRAF V600E, V600K	No	Variation	Somatic	2	PD	Indication	No	I&U	U.S. Food and Drug Administration	2018-01-26	https://www.accessdata.fda.gov/drugsatfda_docs/label/2018/206192s002lbl.pdf	1.32238	Oncology	Yes	No	Yes	No	No	No	No
118	CPIC	Codeine	CYP2D6	Codeine-CYP2D6	No	"CYP2D6 ultrarapid metabolizer: Avoid codeine use due to potential for toxicity. CYP2D6 intermediate metabolizer: Use label-recommended age or weight-specific dosing. If no response, consider alternative analgesics such as morphine or a nonopioid. CYP2D6 poor metabolizer: Avoid codeine use due to lack of efficacy."	CYP2D6 Ultrarapid Metabolizers, Intermediate Metabolizers, Poor Metabolizers	Yes	Variation	Germline	100	PK	NR	No	N/A	Clinical Pharmacogenetics Implementation Consortium	2013-12-17	https://cpicpgx.org/content/guideline/publication/codeine/2014/24458010.pdf	5.4319	Analgesic	Yes	No	N/A	N/A	Yes	No	No
119	FDA	Codeine	CYP2D6	Codeine-CYP2D6	No	"Life-threatening respiratory depression and death have occurred in children who received codeine; most cases followed tonsillectomy and/or adenoidectomy and many of the children had evidence of being an ultra-rapid metabolizer of codeine due to a CYP2D6 polymorphism. Avoid the use of Codeine Sulfate Tablets in adolescents 12 to 18 years of age who have other risk factors that may increase their …	CYP2D6 Ultrarapid Metabolizers	Yes	Variation	Germline	0	PK	NR	No	BW	U.S. Food and Drug Administration	2018-09-18	https://www.accessdata.fda.gov/drugsatfda_docs/label/2018/022402s010s011lbl.pdf	0.678987	Analgesic	Yes	No	No	N/A	Yes	No	No
120	CPG	Crizotinib	ALK	Crizotinib-ALK	No	"The NCCN NSCLC Panel recommends alectinib as a preferred first-line treatment (category 1) for patients with ALK-positive metastatic NSCLC based on these clinical trials. Three other ALK inhibitors, crizotinib, brigatinib, and ceritinib, are also recommended (category 1 for all) by the NCCN NSCLC Panel as first-line therapy for patients with ALK rearrangements based on clinical trial data and FD…	ALK Rearrangement-Positive	No	Variation	Somatic	1	PD	Indication	No	N/A	National Comprehensive Cancer Network (Non-Small Cell Lung Cancer Guideline)	2019-04-29	https://www.nccn.org/professionals/physician_gls/pdf/nscl_blocks.pdf	0.0684463	Oncology	Yes	No	Yes	No	No	No	No
121	FDA	Crizotinib	ALK	Crizotinib-ALK	No	"XALKORI is indicated for the treatment of patients with metastatic non-small cell lung cancer (NSCLC) whose tumors are anaplastic lymphoma kinase (ALK) or ROS1-positive as detected by an FDA-approved test."	ALK-Positive	No	Variation	Somatic	1	PD	Indication	No	I&U	U.S. Food and Drug Administration	2018-12-06	https://www.accessdata.fda.gov/drugsatfda_docs/label/2018/202570s027lbl.pdf	0.462697	Oncology	Yes	No	Yes	No	No	No	No
122	CPG	Crizotinib	ROS1	Crizotinib-ROS1	No	"The NCCN NSCLC Panel recommends crizotinib and ceritinib (both are category 2A) as first-line therapy for patients with ROS1 rearrangements based on trial data; however, the panel voted that crizotinib is the preferred agent because crizotinib is better tolerated when compared with ceritinib and because crizotinib has been approved by the FDA for this indication."	ROS1 Rearrangement-Positive	No	Variation	Somatic	1	PD	Indication	No	N/A	National Comprehensive Cancer Network (Non-Small Cell Lung Cancer Guideline)	2019-04-29	https://www.nccn.org/professionals/physician_gls/pdf/nscl_blocks.pdf	0.0684463	Oncology	Yes	No	Yes	No	No	No	No
123	FDA	Crizotinib	ROS1	Crizotinib-ROS1	No	"XALKORI is indicated for the treatment of patients with metastatic non-small cell lung cancer (NSCLC) whose tumors are anaplastic lymphoma kinase (ALK) or ROS1-positive as detected by an FDA-approved test."	ROS1-Positive	No	Variation	Somatic	1	PD	Indication	No	I&U	U.S. Food and Drug Administration	2018-12-06	https://www.accessdata.fda.gov/drugsatfda_docs/label/2018/202570s027lbl.pdf	0.462697	Oncology	Yes	No	Yes	No	No	No	No
124	CPG	Dabrafenib	BRAF	Dabrafenib-BRAF	Yes	"The NCCN NSCLC Panel recommends combination therapy with dabrafenib/trametinib as first-line therapy for patients with metastatic NSCLC and BRAF V600E mutations based on these trials and the FDA approval."	BRAF V600E	Yes	Variation	Somatic	1	PD	Indication	No	N/A	National Comprehensive Cancer Network (Non-Small Cell Lung Cancer Guideline)	2019-04-29	https://www.nccn.org/professionals/physician_gls/pdf/nscl_blocks.pdf	0.0684463	Oncology	Yes	No	Yes	No	Yes	No	No
125	FDA	Dabrafenib	BRAF	Dabrafenib-BRAF	Yes	"TAFINLAR is indicated, in combination with trametinib, for the treatment of patients with unresectable or metastatic melanoma with BRAF V600E or V600K mutations, as detected by an FDA-approved test."	BRAF V600E, V600K	Yes	Variation	Somatic	2	PD	Indication	No	I&U	U.S. Food and Drug Administration	2018-05-04	https://www.accessdata.fda.gov/drugsatfda_docs/label/2018/202806s010lbl.pdf	1.05407	Oncology	Yes	No	Yes	No	Yes	No	No
126	FDA	Dabrafenib	G6PD	Dabrafenib-G6PD	Yes	"TAFINLAR, which contains a sulfonamide moiety, confers a potential risk of hemolytic anemia in patients with glucose-6-phosphate dehydrogenase (G6PD) deficiency. Monitor patients with G6PD deficiency for signs of hemolytic anemia while taking TAFINLAR."	G6PD Deficiency	N/A	Variation	Germline	0	PD	UWC	#N/A	W&P	U.S. Food and Drug Administration	2018-05-04	https://www.accessdata.fda.gov/drugsatfda_docs/label/2018/202806s010lbl.pdf	1.05407	Oncology	Yes	#N/A	No	#N/A	#N/A	Yes	No
127	FDA	Dabrafenib	RAS	Dabrafenib-RAS	Yes	"Permanently discontinue TAFINLAR in patients who develop RAS mutation-positive non-cutaneous malignancies."	RAS-Mutation Positive	N/A	Variation	Somatic	0	PD	NR	#N/A	D&A	U.S. Food and Drug Administration	2018-05-04	https://www.accessdata.fda.gov/drugsatfda_docs/label/2018/202806s010lbl.pdf	1.05407	Oncology	Yes	#N/A	No	#N/A	#N/A	Yes	No
128	FDA	Daclatasvir	IFNL3	Daclatasvir-IFNL3	#N/A	"Most subjects (76%) had baseline HCV RNA levels greater than or equal to 800,000 IU per mL; 21% of the subjects had compensated cirrhosis, and 40% had the IL28B rs12979860 CC genotype."	IFNL3 rs12979860	N/A	Variation	Germline	1	PD	None	#N/A	CS	U.S. Food and Drug Administration	2017-11-09	https://www.accessdata.fda.gov/drugsatfda_docs/label/2017/206843s007lbl.pdf	1.53593	Antiviral	No	#N/A	No	#N/A	#N/A	Yes	No
129	CPG	Dacomitinib	EGFR	Dacomitinib-EGFR	No	"In patients with NSCLC, the most commonly found EGFR gene mutations are deletions in exon 19 (Exon19del [with conserved deletion of the LREA sequence] in 45% of patients with EGFR mutations) and a point mutation in exon 21 (L858R in 40%). Both mutations result in activation of the tyrosine kinase domain, and both are associated with sensitivity to the small molecule EGFR TKIs, such as erlotinib,…	EGFR Exon 19 Deletion, L858R, L861Q, G719X, S768I	Yes	Variation	Somatic	5	PD	Indication	No	N/A	National Comprehensive Cancer Network (Non-Small Cell Lung Cancer Guideline)	2019-04-29	https://www.nccn.org/professionals/physician_gls/pdf/nscl_blocks.pdf	0.0684463	Oncology	Yes	No	Yes	No	Yes	No	No
130	FDA	Dacomitinib	EGFR	Dacomitinib-EGFR	No	"VIZIMPRO is indicated for the first-line treatment of patients with metastatic non-small cell lung cancer (NSCLC) with epidermal growth factor receptor (EGFR) exon 19 deletion or exon 21 L858R substitution mutations as detected by an FDA-approved test."	EGFR Exon 19 Deletion or L858R	Yes	Variation	Somatic	2	PD	Indication	No	I&U	U.S. Food and Drug Administration	2018-09-27	https://www.accessdata.fda.gov/drugsatfda_docs/label/2018/211288s000lbl.pdf	0.654346	Oncology	Yes	No	Yes	No	Yes	No	No
131	CPG	Dapsone	G6PD	Dapsone-G6PD	No	"Whenever possible, patients should be tested for glucose-6-phosphate dehydrogenase (G6PD) deficiency before primaquine or dapsone is administered. An alternative agent should be used if the patient is found to have G6PD deficiency. ...The most common adverse effects of alternative therapies include methemoglobinemia and hemolysis with dapsone or primaquine (especially in those with G6PD deficien…	G6PD Deficiency	No	Variation	Germline	0	PD	NR	No	N/A	Center for Disease Control, National Institutes of Health, and Infectious Disease Society of America	2018-05-29	https://aidsinfo.nih.gov/contentfiles/lvguidelines/adult_oi.pdf	0.985626	Anti-Infective	Yes	No	Yes	N/A	No	No	No
132	FDA	Dapsone	G6PD	Dapsone-G6PD	No	Label for oral dapsone not currently available on Drugs@FDA. Coded based on location listed in FDA Table of Pharmacogenetic Biomarkers.	G6PD Deficiency	No	Variation	Germline	0	PD	CI	No	CI	U.S. Food and Drug Administration	2009-08-24	Not Available Online	9.74675	Anti-Infective	Yes	No		N/A	No	No	No
133	FDA	Darifenacin	CYP2D6	Darifenacin-CYP2D6	#N/A	"The effect of six-day treatment of 15 mg and 75 mg Enablex on QT/QTc interval was evaluated in a multiple-dose, double-blind, randomized, placebo- and active-controlled (moxifloxacin 400 mg) parallel-arm design study in 179 healthy adults (44 percent male, 56 percent female) aged 18 to 65. Subjects included 18 percent poor metabolizer (PMs) and 82 percent extensive metabolizer (EMs). The QT inte…	CYP2D6 Poor Metabolizers	N/A	Variation	Germline	0	PK	None	#N/A	CP	U.S. Food and Drug Administration	2012-03-15	https://www.accessdata.fda.gov/drugsatfda_docs/label/2012/021513s010lbl.pdf	7.1896	Rheumatology	No	#N/A	No	#N/A	#N/A	Yes	No
134	FDA	Dasabuvir + Ombitasvir + Paritaprevir + Ritonavir	IFNL3	Dasabuvir + Ombitasvir + Paritaprevir + Ritonavir-IFNL3	#N/A	"Subjects with HCV GT1a infection without cirrhosis treated with VIEKIRA PAK with RBV for 12 weeks in SAPPHIRE-I and -II and in PEARL-IV had a median age of 53 years (range: 18 to 70); 63% of the subjects were male; 90% were White; 7% were Black/African American; 8% were Hispanic or Latino; 19% had a body mass index of at least 30 kg per m2; 55% of patients were enrolled in US sites; 72% had IL28…	IFNL3 rs12979860	N/A	Variation	Germline	1	PD	None	#N/A	CS	U.S. Food and Drug Administration	2018-07-23	https://www.accessdata.fda.gov/drugsatfda_docs/label/2018/206619s018lbl.pdf	0.835044	Antiviral	No	#N/A	No	#N/A	#N/A	Yes	No
135	CPG	Dasatinib	"OCT1"	Dasatinib-"OCT1"	Yes	"Aberrant expressions of drug transporters and plasma protein binding of TKI could contribute to primary resistance by altering the intracellular and plasma concentration of TKI. Monitoring imatinib plasma levels may be useful in determining patient adherence to therapy. However, there are no data to support that change of therapy based on plasma imatinib levels will affect treatment outcomes. Pr…	OCT1 Expression	N/A	Expression	Somatic		PK	None	#N/A	N/A	National Comprehensive Cancer Network (Chronic Myeloid Leukemia Guideline)	2018-08-01	https://www.nccn.org/professionals/physician_gls/pdf/cml_blocks.pdf	0.810404	Hematology	No	#N/A	No	#N/A	#N/A	Yes	No
136	CPG	Dasatinib	BCR-ABL1	Dasatinib-BCR-ABL1	Yes	Listed as treatment option in table for "Treatment Options Based on BCR-ABL1 Mutation Profile" with BCR-ABL1 Y253H, E255K/V, F359V/C/I.	BCR-ABL1 Y253H, E255K/V, F539V/C/I	Yes	Variation	Somatic	6	PD	Indication	No	N/A	National Comprehensive Cancer Network (Chronic Myeloid Leukemia Guideline)	2018-08-01	https://www.nccn.org/professionals/physician_gls/pdf/cml_blocks.pdf	0.810404	Hematology	Yes	No	Yes	No	Yes	No	No
137	FDA	Dasatinib	BCR-ABL1	Dasatinib-BCR-ABL1	Yes	"SPRYCEL (dasatinib) is indicated for the treatment of adults with: newly diagnosed Philadelphia chromosome-positive (Ph+) chronic myeloid leukemia (CML) in chronic phase; chronic, accelerated, or myeloid or lymphoid blast phase Ph+ CML with resistance or intolerance to prior therapy including imatinib; Philadelphia chromosome-positive acute lymphoblastic leukemia (Ph+ ALL) with resistance or int…	Philadelphia Chromosome-Positive	Yes	Variation	Somatic	1	PD	Indication	No	I&U	U.S. Food and Drug Administration	2018-12-21	https://www.accessdata.fda.gov/drugsatfda_docs/label/2018/021986s021lbl.pdf	0.421629	Hematology	Yes	No	Yes	No	Yes	No	No
138	CPG	Dasatinib	KIT	Dasatinib-KIT	Yes	"Emerging studies are evaluating the impact of adding dasatinib, a TKI, to AML therapy in CBF-AML with KIT mutations."	KIT Mutations (No Variants Specifically Mentioned)	N/A	Variation	Somatic	0	PD	None	#N/A	N/A	National Comprehensive Cancer Network (Acute Myeloid Leukemia and Chronic Myeloid Leukemia Guidelines)	2019-05-07	https://www.nccn.org/professionals/physician_gls/pdf/aml_blocks.pdf; https://www.nccn.org/professionals/physician_gls/pdf/cml_blocks.pdf	0.0465435	Hematology	No	#N/A	No	#N/A	#N/A	Yes	No
139	FDA	Denileukin Diftitox	IL2RA	Denileukin Diftitox-IL2RA	#N/A	"Ontak is indicated for the treatment of patients with persistent or recurrent cutaneous T-cell lymphoma whose malignant cells express the CD25 component of the Il-2 receptor."	CD25-positive	N/A	Expression	Somatic		PD	Indication	#N/A	I&U	U.S. Food and Drug Administration	2019-02-15	https://www.accessdata.fda.gov/drugsatfda_docs/label/2019/103767s5143lbl.pdf	0.268309	Hematology	Yes	#N/A	Yes	#N/A	#N/A	Yes	No
140	CPG	Desflurane	CACNA1S	Desflurane-CACNA1S	No	"Only trigger free anaesthesia should be used in all MH (malignant hyperthermia) suspected or susceptible patients."	Homozygous for CACNA1S Malignant Hyperthermia Susceptibility Mutations (2)	No	Variation	Germline	2	PD	NR	No	N/A	European Malignant Hyperthermia Group	2018-02-27	https://www.emhg.org/diagnosis	1.23477	Anesthetic	Yes	No	No	N/A	No	No	No
141	CPIC	Desflurane	CACNA1S	Desflurane-CACNA1S	No	"An individual heterozygous for an RYR1 or CACNA1S malignant hyperthermia susceptibility (MHS) causative variant as designated by the European Malignant Hyperthermia Group: Halogenated volatile anesthetics or depolarizing muscle relaxants succinylcholine are relatively contraindicated in persons with MHS. They should not be used, except in extraordinary circumstances in which the benefits outweig…	Homozygous for CACNA1S Malignant Hyperthermia Sensitizing Mutations (2)	No	Variation	Germline	2	PD	CI	No	N/A	Clinical Pharmacogenetics Implementation Consortium	2018-11-20	https://cpicpgx.org/content/guideline/publication/volatile_anesthetic_succinylcholine/2018/30499100.pdf	0.506502	Anesthetic	Yes	No	N/A	N/A	No	No	No
142	CPG	Desflurane	RYR1	Desflurane-RYR1	No	"Only trigger free anaesthesia should be used in all MH (malignant hyperthermia) suspected or susceptible patients."	Homozygous for RYR1 Malignant Hyperthermia Susceptibility Mutations (48)	No	Variation	Germline	48	PD	NR	No	N/A	European Malignant Hyperthermia Group	2018-02-27	https://www.emhg.org/diagnosis	1.23477	Anesthetic	Yes	No	No	N/A	No	No	No
143	CPIC	Desflurane	RYR1	Desflurane-RYR1	No	"An individual heterozygous for an RYR1 or CACNA1S malignant hyperthermia susceptibility (MHS) causative variant as designated by the European Malignant Hyperthermia Group: Halogenated volatile anesthetics or depolarizing muscle relaxants succinylcholine are relatively contraindicated in persons with MHS. They should not be used, except in extraordinary circumstances in which the benefits outweig…	Homozygous for RYR1 Malignant Hyperthermia Sensitizing Mutations (48)	No	Variation	Germline	48	PD	CI	No	N/A	Clinical Pharmacogenetics Implementation Consortium	2018-11-20	https://cpicpgx.org/content/guideline/publication/volatile_anesthetic_succinylcholine/2018/30499100.pdf	0.506502	Anesthetic	Yes	No	N/A	N/A	No	No	No
144	CPIC	Desipramine	CYP2D6	Desipramine-CYP2D6	No	"CYP2D6 ultrarapid metabolizer: Avoid tricyclic use due to potential lack of efficacy. Consider alternative drug not metabolized by CYP2D6. If a TCA is warranted, consider titrating to a higher target dose (compared to normal metabolizers). Utilize therapeutic drug monitoring to guide dose adjustments. CYP2D6 intermediate metabolizer: Consider a 25% reduction of recommended starting dose. Utilize…	CYP2D6 Ultrarapid Metabolizers, Intermediate Metabolizers, Poor Metabolizers	Yes	Variation	Germline	102	PK	NR	Yes	N/A	Clinical Pharmacogenetics Implementation Consortium	2016-12-07	https://cpicpgx.org/content/guideline/publication/TCA/2016/TCA_2016.pdf	2.45859	Psychiatry	Yes	No	N/A	N/A	Yes	No	No
145	FDA	Desipramine	CYP2D6	Desipramine-CYP2D6	No	"The biochemical activity of the drug metabolizing isozyme cytochrome P450 2D6 (debrisoquin hydroxylase) is reduced in a subset of the Caucasian population (about 7% to 10% of Caucasians are so called “poor metabolizers”). Poor metabolizers have higher than expected plasma concentrations of tricyclic antidepressants (TCAs) when given usual doses. Depending on the fraction of drug metabolized by P…	CYP2D6 Poor Metabolizers	Yes	Variation	Germline	0	PK	UWC	Yes	W&P	U.S. Food and Drug Administration	2018-11-09	https://www.accessdata.fda.gov/drugsatfda_docs/label/2018/014399s071lbl.pdf	0.536619	Psychiatry	Yes	No	No	N/A	Yes	No	No
146	FDA	Desvenlafaxine	CYP2D6	Desvenlafaxine-CYP2D6	#N/A	"The CYP2D6 metabolic pathway is not involved, and after administration of 100 mg, the pharmacokinetics of desvenlafaxine was similar in subjects with CYP2D6 poor and extensive metabolizer phenotype."	CYP2D6 Poor Metabolizers	N/A	Variation	Germline	0	PK	NDA	#N/A	CP	U.S. Food and Drug Administration	2018-02-06	https://www.accessdata.fda.gov/drugsatfda_docs/label/2018/021992s042lbl.pdf	1.29227	Psychiatry	No	#N/A	No	#N/A	#N/A	Yes	No
147	FDA	Deutetrabenazine	CYP2D6	Deutetrabenazine-CYP2D6	#N/A	"In patients who are poor CYP2D6 metabolizers, the total daily dosage of AUSTEDO should not exceed 36 mg (maximum single dose of 18 mg)."	CYP2D6 Poor Metabolizers	N/A	Variation	Germline	0	PK	DA	#N/A	D&A	U.S. Food and Drug Administration	2018-06-06	https://www.accessdata.fda.gov/drugsatfda_docs/label/2018/208082s002lbl.pdf	0.963723	Neurology	Yes	#N/A	No	#N/A	#N/A	Yes	No
148	FDA	Dexlansoprazole	CYP2C19	Dexlansoprazole-CYP2C19	#N/A	"Potentially increased exposure of tacrolimus, especially in transplant patients who are intermediate or poor metabolizers of CYP2C19."	CYP2C19 Intermediate Metabolizers, Poor Metabolizers	N/A	Variation	Germline	0	PK	None	#N/A	DI	U.S. Food and Drug Administration	2018-06-07	https://www.accessdata.fda.gov/drugsatfda_docs/label/2018/022287s029s030lbl.pdf	0.960986	Gastroenterology	No	#N/A	No	#N/A	#N/A	Yes	No
149	FDA	Dextromethorphan + Quinidine	CYP2D6	Dextromethorphan + Quinidine-CYP2D6	#N/A	"Approximately 7-10% of Caucasians and 3-8% of African Americans lack the capacity to metabolize CYP2D6 substrates and are classified as poor metabolizers (PMs). The quinidine component of NUEDEXTA is not expected to contribute to the effectiveness of NUEDEXTA in PMs, but adverse events of the quinidine are still possible. In those patients who may be at risk of significant toxicity due to quinid…	CYP2D6 Poor Metabolizers	N/A	Variation	Germline	0	PK	UWC	#N/A	W&P	U.S. Food and Drug Administration	2019-01-31	https://www.accessdata.fda.gov/drugsatfda_docs/label/2019/021879s012lbl.pdf	0.309377	Psychiatry	Yes	#N/A	Yes	#N/A	#N/A	Yes	No
150	FDA	Diazepam	CYP2C19	Diazepam-CYP2C19	#N/A	"The marked inter-individual variability in the clearance of diazepam reported in the literature is probably attributable to variability of CYP2C19 (which is known to exhibit genetic polymorphism; about 3-5% of Caucasians have little or no activity and are “poor metabolizers”) and CYP3A4."	CYP2C19 Poor Metabolizers	N/A	Variation	Germline	0	PK	None	#N/A	CP	U.S. Food and Drug Administration	2016-12-16	https://www.accessdata.fda.gov/drugsatfda_docs/label/2016/013263s094lbl.pdf	2.43395	Psychiatry	No	#N/A	No	#N/A	#N/A	Yes	No
151	FDA	Dinutuximab	MYCN	Dinutuximab-MYCN	#N/A	"Forty-six percent of patients had neuroblastoma that was not MYCN-amplified, 36% had tumors with known MYCN-amplification, and MYCN status was unknown or missing in 19% of patients."	MYCN Amplification	N/A	Variation	Somatic	0	PD	None	#N/A	CS	U.S. Food and Drug Administration	2017-03-01	https://www.accessdata.fda.gov/drugsatfda_docs/label/2017/125516s011lbl.pdf	2.22861	Oncology	No	#N/A	No	#N/A	#N/A	Yes	No
152	FDA	Dolutegravir	UGT1A1	Dolutegravir-UGT1A1	#N/A	"Polymorphisms in Drug-Metabolizing Enzymes: In a meta-analysis of healthy subject trials, subjects with UGT1A1 (n = 7) genotypes conferring poor dolutegravir metabolism had a 32% lower clearance of dolutegravir and 46% higher AUC compared with subjects with genotypes associated with normal metabolism via UGT1A1 (n = 41)."	UGT1A1 Poor Metabolizerss	N/A	Variation	Germline	0	PK	None	#N/A	CP	U.S. Food and Drug Administration	2018-09-06	https://www.accessdata.fda.gov/drugsatfda_docs/label/2018/204790s016s018lbl.pdf	0.711841	Antiviral	No	#N/A	No	#N/A	#N/A	Yes	No
153	FDA	Donepezil	CYP2D6	Donepezil-CYP2D6	#N/A	"Examination of the effect of CYP2D6 genotype in Alzheimer’s patients showed differences in clearance values among CYP2D6 genotype subgroups. When compared to the extensive metabolizers, poor metabolizers had a 31.5% slower clearance and ultra-rapid metabolizers had a 24% faster clearance."	CYP2D6 Poor Metabolizers	N/A	Variation	Germline	0	PK	None	#N/A	CP	U.S. Food and Drug Administration	2018-12-18	https://www.accessdata.fda.gov/drugsatfda_docs/label/2018/020690s042,021720s014,022568s011lbl.pdf	0.429843	Neurology	No	#N/A	No	#N/A	#N/A	Yes	No
154	CPIC	Doxepin	CYP2C19	Doxepin-CYP2C19	No	"CYP2C19 ultrarapid metabolizer and CYP2C19 rapid metabolizer: Avoid tertiary amine use due to potential for sub-optimal response. Consider alternative drug not metabolized by CYP2C19. TCAs without major CYP2C19 metabolism include the secondary amines nortriptyline and desipramine. If a tertiary amine is warranted, utilize therapeutic drug monitoring to guide dose adjustments. CYP2C19 poor metabo…	CYP2C19 Ultrarapid Metabolizers, Rapid Metabolizers, Poor Metabolizers	Yes	Variation	Germline	10	PK	NR	Yes	N/A	Clinical Pharmacogenetics Implementation Consortium	2016-12-07	https://cpicpgx.org/content/guideline/publication/TCA/2016/TCA_2016.pdf	2.45859	Psychiatry	Yes	Yes	N/A	N/A	Yes	No	No
155	FDA	Doxepin	CYP2C19	Doxepin-CYP2C19	No	"Poor metabolizers of CYP2C19 and CYP2D6 may have higher doxepin plasma levels than normal subjects."	CYP2C19 Poor Metabolizers	Yes	Variation	Germline	0	PK	None	Yes	CP	U.S. Food and Drug Administration	2010-03-17	https://www.accessdata.fda.gov/drugsatfda_docs/label/2010/022036lbl.pdf	9.18549	Psychiatry	No	Yes	No	N/A	Yes	No	No
156	CPIC	Doxepin	CYP2D6	Doxepin-CYP2D6	No	"CYP2D6 ultrarapid metabolizer: Avoid tricyclic use due to potential lack of efficacy. Consider alternative drug not metabolized by CYP2D6. If a TCA is warranted, consider titrating to a higher target dose (compared to normal metabolizers). Utilize therapeutic drug monitoring to guide dose adjustments. CYP2D6 intermediate metabolizer: Consider a 25% reduction of recommended starting dose. Utilize…	CYP2D6 Ultrarapid Metabolizers, Intermediate Metabolizers, Poor Metabolizers	Yes	Variation	Germline	102	PK	NR	Yes	N/A	Clinical Pharmacogenetics Implementation Consortium	2016-12-07	https://cpicpgx.org/content/guideline/publication/TCA/2016/TCA_2016.pdf	2.45859	Psychiatry	Yes	Yes	N/A	N/A	Yes	No	No
157	FDA	Doxepin	CYP2D6	Doxepin-CYP2D6	No	"Poor metabolizers of CYP2C19 and CYP2D6 may have higher doxepin plasma levels than normal subjects."	CYP2D6 Poor Metabolizers	Yes	Variation	Germline	0	PK	None	Yes	CP	U.S. Food and Drug Administration	2010-03-17	https://www.accessdata.fda.gov/drugsatfda_docs/label/2010/022036lbl.pdf	9.18549	Psychiatry	No	Yes	No	N/A	Yes	No	No
158	FDA	Dronabinol	CYP2C9	Dronabinol-CYP2C9	#N/A	"Published data suggest that systemic clearance of dronabinol may be reduced and concentrations may be increased in presence of CYP2C9 genetic polymorphism. Monitoring for increased adverse reactions is recommended in patients known to carry genetic variants associated with diminished CYP2C9 function."	Those with Diminished CYP2C9 Function	N/A	Variation	Germline	0	PK	UWC	#N/A	SP	U.S. Food and Drug Administration	2018-09-14	https://www.accessdata.fda.gov/drugsatfda_docs/label/2018/205525s007lbl.pdf	0.689938	Psychiatry	Yes	#N/A	No	#N/A	#N/A	Yes	No
159	FDA	Drosperinone + Ethinyl Estradiol	CYP2C19	Drosperinone + Ethinyl Estradiol-CYP2C19	#N/A	"In the study with 24 postmenopausal women [including 12 women with homozygous (wild type) CYP2C19 genotype and 12 women with heterozygous CYP2C19 genotype] the daily oral administration of 3 mg DRSP for 14 days did not affect the oral clearance of omeprazole (40 mg, single oral dose) and the CYP2C19 product 5-hydroxy omeprazole."	Heterozygous for CYP2C19 Mutations	N/A	Variation	Germline	0	PK	None	#N/A	CP	U.S. Food and Drug Administration	2017-08-09	https://www.accessdata.fda.gov/drugsatfda_docs/label/2017/021098s028lbl.pdf	1.78782	Reproduction	No	#N/A	No	#N/A	#N/A	Yes	No
160	FDA	Duloxetine	CYP2D6	Duloxetine-CYP2D6	#N/A	"Concomitant administration of duloxetine 40 mg twice daily with fluvoxamine 100 mg, a potent CYP1A2 inhibitor, to CYP2D6 poor metabolizer subjects (n=14) resulted in a 6-fold increase in duloxetine AUC and Cmax."	CYP2D6 Poor Metabolizers	N/A	Variation	Germline	0	PK	None	#N/A	DI	U.S. Food and Drug Administration	2017-12-19	https://www.accessdata.fda.gov/drugsatfda_docs/label/2017/021427s050lbl.pdf	1.42642	Psychiatry	No	#N/A	No	#N/A	#N/A	Yes	No
161	FDA	Durvalumab	PD-L1 (CD274)	Durvalumab-PD-L1 (CD274)	#N/A	"... soluble PD-L1 had no clinically significant effect on the pharmacokinetics of durvalumab. Tumor specimens were evaluated prospectively for PD-L1 expression on tumor cells (TC) and immune cells (IC) at a central laboratory using the VENTANA PD-L1 (SP263) Assay. Of the 182 patients, 95 were classified as PD-L1 high (if ICs involve >1% of the tumor area, TC ≥25% or IC ≥25%; if ICs involve ≤1% o…	PD-L1 Expression	N/A	Expression	Somatic		PD	None	#N/A	CP	U.S. Food and Drug Administration	2018-02-16	https://www.accessdata.fda.gov/drugsatfda_docs/label/2018/761069s002lbl.pdf	1.26489	Oncology	No	#N/A	No	#N/A	#N/A	Yes	No
162	FDA	Duvelisib	Chr 17p	Duvelisib-Chr 17p	#N/A	"In this subset (95 randomized to COPIKTRA, 101 to ofatumumab), the median patient age was 69 years (range: 40 to 90 years), 59% were male, and 88% had an ECOG performance status of 0 or 1. Forty-six percent received 2 prior lines of therapy, and 54% received 3 or more prior lines. At baseline, 52% of patients had at least one tumor ≥ 5 cm, and 22% of patients had a documented 17p deletion."	Chromosome 17p Deletion	N/A	Variation	Somatic	1	PD	None	#N/A	CS	U.S. Food and Drug Administration	2018-09-24	https://www.accessdata.fda.gov/drugsatfda_docs/label/2018/211155s000lbl.pdf	0.66256	Oncology	No	#N/A	No	#N/A	#N/A	Yes	No
163	CPIC	Efavirenz	CYP2B6	Efavirenz-CYP2B6	No	"CYP2B6 intermediate metabolizer: Consider initiating efavirenz with decreased dose of 400 mg/day. CYP2B6 poor metabolizer: Consider initiating efavirenz with decreased dose of 400 or 200 mg/day."	CYP2B6 Intermediate Metabolizers, Poor Metabolizers	Yes	Variation	Germline	18	PK	DA	Yes	N/A	Clinical Pharmacogenetics Implementation Consortium	2019-04-21	https://cpicpgx.org/content/guideline/publication/efavirenz/2019/31006110.pdf	0.0903491	Antiviral	Yes	No	N/A	N/A	Yes	No	No
164	FDA	Efavirenz	CYP2B6	Efavirenz-CYP2B6	No	"Consider alternatives to SUSTIVA when coadministered with a drug with a known risk of Torsade de Pointes or when administered to patients at higher risk of Torsade de Pointes. Based on the concentration-QTc relationship, the mean QTc prolongation and its upper bound 90% confidence interval are 8.7 ms and 11.3 ms in subjects with CYP2B6*6/*6 genotype following the administration of 600 mg daily d…	CYP2B6*6 Homozygotes	Yes	Variation	Germline	1	PK	NR	Yes	W&P	U.S. Food and Drug Administration	2017-10-10	https://www.accessdata.fda.gov/drugsatfda_docs/label/2017/021360s044,020972s056lbl.pdf	1.61807	Antiviral	Yes	No	No	N/A	Yes	No	No
165	FDA	Elagolix	SLCO1B1	Elagolix-SLCO1B1	#N/A	"Disposition of elagolix involves the OATP 1B1 transporter protein. Higher plasma concentrations of elagolix have been observed in groups of patients who have two reduced function alleles of the gene that encodes OATP 1B1 (SLCO1B1 521T>C). The frequency of this SLCO1B1 521 C/C genotype is generally less than 5% in most racial/ethnic groups. Subjects with this genotype are expected to have a 78% m…	SLCO1B1 521 C/C Genotype	N/A	Variation	Germline	1	PK	None	#N/A	CP	U.S. Food and Drug Administration	2018-07-23	https://www.accessdata.fda.gov/drugsatfda_docs/label/2018/210450s000lbl.pdf	0.835044	Reproduction	No	#N/A	No	#N/A	#N/A	Yes	No
166	FDA	Elbasvir + Grazoprevir	IFNL3	Elbasvir + Grazoprevir-IFNL3	Yes	Among subjects with genotype 1 infection randomized to the immediate treatment group, the median age was 55 years (range: 20 to 78); 56% of the subjects were male; 61% were White; 20% were Black or African American; 8% were Hispanic or Latino; mean body mass index was 26 kg/m2 ; 72% had baseline HCV RNA levels greater than 800,000 IU per mL; 24% had cirrhosis; 67% had non-C/C IL28B alleles (CT or…	IL28B CT or TT alleles	N/A	Variation	Germline	1	PD	None	#N/A	CS	U.S. Food and Drug Administration	2018-06-28	https://www.accessdata.fda.gov/drugsatfda_docs/label/2018/208261s005lbl.pdf	0.903491	Antiviral	No	#N/A	No	#N/A	#N/A	No	No
167	CPG	Elbasvir + Grazoprevir	NS5A	Elbasvir + Grazoprevir-NS5A	Yes	"Twelve weeks of elbasvir/grazoprevir is recommended for treatment-naive patients (with or without compensated cirrhosis) with GT1b infection or GT1a without NS5A RAS(s) for elbasvir."	NS5A Resistance-Associated Substitutions (M28A/T, Q30H/R, L31M/V, Y93C/H/N)	N/A	Variation	Pathogen	9	PD	NR	#N/A	N/A	Infectious Disease Society of America and American Association for the Study of Liver Diseases	2018-05-24	https://pubmed.ncbi.nlm.nih.gov/30215672/	0.999316	Antiviral	Yes	#N/A	Yes	#N/A	#N/A	No	No
168	FDA	Eliglustat	CYP2D6	Eliglustat-CYP2D6	#N/A	"CERDELGA is indicated for the long-term treatment of adult patients with Gaucher disease type 1 (GD1) who are CYP2D6 extensive metabolizers (EMs), intermediate metabolizers (IMs), or poor metabolizers (PMs) as detected by an FDA-cleared test."	CYP2D6 Extensive Metabolizers, Intermediate Metabolizers, and Poor Metabolizers	N/A	Variation	Germline	0	PK	Indication	#N/A	I&U	U.S. Food and Drug Administration	2018-08-29	https://www.accessdata.fda.gov/drugsatfda_docs/label/2018/205494s003lbl.pdf	0.733744	Metabolism	Yes	#N/A	Yes	#N/A	#N/A	Yes	No
169	CPG	Elosulfase	GALNS	Elosulfase-GALNS	No	"Elosulfase alfa treatment should be implemented as soon as the diagnosis of Morquio A syndrome has been confirmed to replace the deficient GALNs enzyme. "	GALNS Deficiency	No	Variation	Germline	0	PD	Indication	No	N/A	American Journal of Medical Genetics	2014-10-24	https://pubmed.ncbi.nlm.nih.gov/25346323/	4.58042	Metabolism	Yes	No	Yes	No	No	No	No
170	FDA	Elosulfase	GALNS	Elosulfase-GALNS	No	"Vimizim (elosulfase alfa) is indicated for patients with Mucopolysaccharidosis type IVA (MPS IVA; Morquio A syndrome)."	Mucopolysaccharidosis type IVA (GALNS Deficiency)	No	Variation	Germline	0	PD	Indication	No	I&U	U.S. Food and Drug Administration	2014-02-14	https://www.accessdata.fda.gov/drugsatfda_docs/label/2014/125460s000lbl.pdf	5.27036	Metabolism	Yes	No	Yes	No	No	No	No
171	FDA	Eltrombopag	Chr 13	Eltrombopag-Chr 13	#N/A	"In this trial, patients had bone marrow aspirates evaluated for cytogenetic abnormalities. Seven patients in the PROMACTA D1-M6 cohort had a new cytogenetic abnormality reported of which 4 had the loss of chromosome 7; these 4 occurred within 6.1 months. Across all cohorts, clonal cytogenetic evolution occurred in 15 out of 153 (10%) patients. Of the 15 patients who experienced a cytogenetic abn…	Chromosome 13 Deletion	N/A	Variation	Somatic	1	PD	None	#N/A	AR	U.S. Food and Drug Administration	2018-11-16	https://www.accessdata.fda.gov/drugsatfda_docs/label/2018/022291s021lbl.pdf	0.517454	Hematology	No	#N/A	No	#N/A	#N/A	Yes	No
172	FDA	Eltrombopag	Chr 7	Eltrombopag-Chr 7	#N/A	"In this trial, patients had bone marrow aspirates evaluated for cytogenetic abnormalities. Seven patients in the PROMACTA D1-M6 cohort had a new cytogenetic abnormality reported of which 4 had the loss of chromosome 7; these 4 occurred within 6.1 months. Across all cohorts, clonal cytogenetic evolution occurred in 15 out of 153 (10%) patients. Of the 15 patients who experienced a cytogenetic abn…	Chromosome 7 Deletion	N/A	Variation	Somatic	1	PD	None	#N/A	AR	U.S. Food and Drug Administration	2018-11-16	https://www.accessdata.fda.gov/drugsatfda_docs/label/2018/022291s021lbl.pdf	0.517454	Hematology	No	#N/A	No	#N/A	#N/A	Yes	No
173	FDA	Eltrombopag	F5	Eltrombopag-F5	#N/A	"Consider the potential for an increased risk of thromboembolism when administering PROMACTA to patients with known risk factors for thromboembolism (e.g., Factor V Leiden, ATIII deficiency, antiphospholipid syndrome, chronic liver disease)."	Factor V Leiden	N/A	Variation	Germline	0	PD	UWC	#N/A	W&P	U.S. Food and Drug Administration	2018-11-16	https://www.accessdata.fda.gov/drugsatfda_docs/label/2018/022291s021lbl.pdf	0.517454	Hematology	Yes	#N/A	No	#N/A	#N/A	Yes	No
174	FDA	Eltrombopag	SERPINC1	Eltrombopag-SERPINC1	#N/A	"Consider the potential for an increased risk of thromboembolism when administering PROMACTA to patients with known risk factors for thromboembolism (e.g., Factor V Leiden, ATIII deficiency, antiphospholipid syndrome, chronic liver disease)."	ATIII Deficiency	N/A	Variation	Germline	0	PD	UWC	#N/A	W&P	U.S. Food and Drug Administration	2018-11-16	https://www.accessdata.fda.gov/drugsatfda_docs/label/2018/022291s021lbl.pdf	0.517454	Hematology	Yes	#N/A	No	#N/A	#N/A	Yes	No
175	CPG	Enasidenib	IDH2	Enasidenib-IDH2	No	"For patients with IDH1 or IDH2 mutant AML, ivosidenib or enasidenib, respectively, or HMAs alone are recommended."	IDH2 Mutations (Mutations at R140 and R172 Mentioned)	No	Variation	Somatic	2	PD	Indication	No	N/A	National Comprehensive Cancer Network (Acute Myeloid Leukemia Guideline)	2019-05-07	https://www.nccn.org/professionals/physician_gls/pdf/aml_blocks.pdf	0.0465435	Hematology	Yes	No	Yes	No	No	No	No
176	FDA	Enasidenib	IDH2	Enasidenib-IDH2	No	"IDHIFA is indicated for the treatment of adult patients with relapsed or refractory acute myeloid leukemia (AML) with an isocitrate dehydrogenase-2 (IDH2) mutation as detected by an FDA-approved test."	IDH2 R140Q, R172S, R172K	No	Variation	Somatic	3	PD	Indication	No	I&U	U.S. Food and Drug Administration	2017-08-01	https://www.accessdata.fda.gov/drugsatfda_docs/label/2017/209606s000lbl.pdf	1.80972	Hematology	Yes	No	Yes	No	No	No	No
177	CPG	Encorafenib	BRAF	Encorafenib-BRAF	No	"For patients with unresectable or distant metastatic disease harboring a BRAF V600-activating mutation, BRAF-targeted therapy first-line options include BRAF/MEK inhibitor combination therapy with dabrafenib/trametinib, vemurafenib/cobimetinib, or encorafenib/binimetinib. All of these regimens are category 1 options based on results from phase 3 trials in the first-line setting (ie, COMBI-d, COM…	BRAF V600E or V600K	No	Variation	Somatic	2	PD	Indication	No	N/A	National Comprehensive Cancer Network (Cutaneous Melanoma Guideline)	2019-03-12	https://www.nccn.org/professionals/physician_gls/pdf/cutaneous_melanoma_blocks.pdf	0.199863	Oncology	Yes	No	Yes	No	No	No	No
178	FDA	Encorafenib	BRAF	Encorafenib-BRAF	No	"BRAFTOVI is indicated, in combination with binimetinib, for the treatment of patients with unresectable or metastatic melanoma with a BRAF V600E or V600K mutation, as detected by an FDA-approved test."	BRAF V600E or V600K	No	Variation	Somatic	2	PD	Indication	No	I&U	U.S. Food and Drug Administration	2019-01-23	https://www.accessdata.fda.gov/drugsatfda_docs/label/2019/210496s003lbl.pdf	0	Oncology	Yes	No	Yes	No	No	No	No
179	CPG	Enflurane	CACNA1S	Enflurane-CACNA1S	No	"Only trigger free anaesthesia should be used in all MH (malignant hyperthermia) suspected or susceptible patients."	CACNA1S Mutations Associated with Malignant Hyperthermia Susceptibility (2)	No	Variation	Germline	2	PD	NR	No	N/A	European Malignant Hyperthermia Group	2018-02-27	https://www.emhg.org/diagnosis	1.23477	Anesthetic	Yes	No	No	N/A	No	No	No
180	CPIC	Enflurane	CACNA1S	Enflurane-CACNA1S	No	"An individual heterozygous for an RYR1 or CACNA1S malignant hyperthermia susceptibility (MHS) causative variant as designated by the European Malignant Hyperthermia Group: Halogenated volatile anesthetics or depolarizing muscle relaxants succinylcholine are relatively contraindicated in persons with MHS. They should not be used, except in extraordinary circumstances in which the benefits outweig…	Homozygous for CACNA1S Malignant Hyperthermia Sensitizing Mutations (2)	No	Variation	Germline	2	PD	CI	No	N/A	Clinical Pharmacogenetics Implementation Consortium	2018-11-20	https://cpicpgx.org/content/guideline/publication/volatile_anesthetic_succinylcholine/2018/30499100.pdf	0.506502	Anesthetic	Yes	No	N/A	N/A	No	No	No
181	CPG	Enflurane	RYR1	Enflurane-RYR1	No	"Only trigger free anaesthesia should be used in all MH (malignant hyperthermia) suspected or susceptible patients."	RYR1 Mutations Associated with Malignant Hyperthermia Susceptibility (48)	No	Variation	Germline	48	PD	NR	No	N/A	European Malignant Hyperthermia Group	2018-02-27	https://www.emhg.org/diagnosis	1.23477	Anesthetic	Yes	No	No	N/A	No	No	No
182	CPIC	Enflurane	RYR1	Enflurane-RYR1	No	"An individual heterozygous for an RYR1 or CACNA1S malignant hyperthermia susceptibility (MHS) causative variant as designated by the European Malignant Hyperthermia Group: Halogenated volatile anesthetics or depolarizing muscle relaxants succinylcholine are relatively contraindicated in persons with MHS. They should not be used, except in extraordinary circumstances in which the benefits outweig…	Homozygous for RYR1 Malignant Hyperthermia Sensitizing Mutations (48)	No	Variation	Germline	48	PD	CI	No	N/A	Clinical Pharmacogenetics Implementation Consortium	2018-11-20	https://cpicpgx.org/content/guideline/publication/volatile_anesthetic_succinylcholine/2018/30499100.pdf	0.506502	Anesthetic	Yes	No	N/A	N/A	No	No	No
183	FDA	Erdafitinib	CYP2C9	Erdafitinib-CYP2C9	Yes	"CYP2C9*3/*3 Genotype: Erdafitinib plasma concentrations were predicted to be higher in patients with the CYP2C9*3/*3 genotype. Monitor for increased adverse reactions in patients who are known or suspected to have CYP2C9*3/*3 genotype."	CYP2C9 Poor Metabolizers (Mention *2, *3)	N/A	Variation	Germline	2	PK	UWC	#N/A	SP	U.S. Food and Drug Administration	2019-04-12	https://www.accessdata.fda.gov/drugsatfda_docs/label/2019/212018s000lbl.pdf	0.11499	Oncology	Yes	#N/A	No	#N/A	#N/A	Yes	No
184	CPG	Erdafitinib	FGFR	Erdafitinib-FGFR	Yes	"Erdafitinib was added as an alternative preferred regimen for patients with FGFR3 or FGFR2 genetic alterations with appropriate reference."	FGFR Genetic Alterations (None Specifically Mentioned)	Yes	Variation	Somatic	0	PD	Indication	No	N/A	National Comprehensive Cancer Network (Bladder Cancer Guideline)	2019-04-24	https://www.nccn.org/professionals/physician_gls/pdf/bladder_blocks.pdf	0.0821355	Oncology	Yes	No	Yes	No	Yes	No	No
185	FDA	Erdafitinib	FGFR	Erdafitinib-FGFR	Yes	"BALVERSATM is indicated for the treatment of adult patients with locally advanced or metastatic urothelial carcinoma (mUC), that has: susceptible FGFR3 or FGFR2 genetic alterations."	FGFR3 Mutations (R248C, S249C, G370C, or Y373C) or FGFR Gene Fusions (FGFR3-TACC3, FGFR3 BAIAP2L1, FGFR2-BICC1, FGFR2-CASP7)	Yes	Variation	Somatic	8	PD	Indication	No	I&U	U.S. Food and Drug Administration	2019-04-12	https://www.accessdata.fda.gov/drugsatfda_docs/label/2019/212018s000lbl.pdf	0.11499	Oncology	Yes	No	Yes	No	Yes	No	No
186	CPG	Eribulin	ERBB2	Eribulin-ERBB2	Yes	Listed as treatment option in table for "Chemotherapy Regimens for Recurrent or Stage IV Disease" in the "HER2-Negative" column.	HER2-Negative	Yes	Expression	Somatic		PD	Indication	Yes	N/A	National Comprehensive Cancer Network (Breast Cancer Guideline)	2019-03-14	https://www.nccn.org/professionals/physician_gls/pdf/breast_blocks.pdf	0.194387	Oncology	Yes	Yes	Yes	Yes	Yes	No	No
187	FDA	Eribulin	ERBB2	Eribulin-ERBB2	Yes	"Tumor prognostic characteristics, including estrogen receptor status (positive: 67%, negative: 28%), progesterone receptor status (positive: 49%, negative: 39%), HER2/neu receptor status (positive: 16%, negative: 74%), triple negative status (ER , PR- , HER2/neu - : 19%), presence of visceral disease (82%, including 60% liver and 38% lung) and bone disease (61%), and number of sites of metastase…	HER2/neu-Positive or -Negative	Yes	Expression	Somatic		PD	None	Yes	CS	U.S. Food and Drug Administration	2016-10-19	https://www.accessdata.fda.gov/drugsatfda_docs/label/2016/201532s016lbl.pdf	2.59274	Oncology	No	Yes	No	Yes	Yes	No	No
188	FDA	Eribulin	ESR	Eribulin-ESR	Yes	"Tumor prognostic characteristics, including estrogen receptor status (positive: 67%, negative: 28%), progesterone receptor status (positive: 49%, negative: 39%), HER2/neu receptor status (positive: 16%, negative: 74%), triple negative status (ER , PR- , HER2/neu - : 19%), presence of visceral disease (82%, including 60% liver and 38% lung) and bone disease (61%), and number of sites of metastase…	Estrogen Receptor-Positive or -Negative	N/A	Expression	Somatic		PD	None	#N/A	CS	U.S. Food and Drug Administration	2016-10-19	https://www.accessdata.fda.gov/drugsatfda_docs/label/2016/201532s016lbl.pdf	2.59274	Oncology	No	#N/A	No	#N/A	#N/A	Yes	No
189	FDA	Eribulin	PGR	Eribulin-PGR	Yes	"Tumor prognostic characteristics, including estrogen receptor status (positive: 67%, negative: 28%), progesterone receptor status (positive: 49%, negative: 39%), HER2/neu receptor status (positive: 16%, negative: 74%), triple negative status (ER , PR- , HER2/neu - : 19%), presence of visceral disease (82%, including 60% liver and 38% lung) and bone disease (61%), and number of sites of metastase…	Progesterone Receptor-Positive or -Negative	N/A	Expression	Somatic		PD	None	#N/A	CS	U.S. Food and Drug Administration	2016-10-19	https://www.accessdata.fda.gov/drugsatfda_docs/label/2016/201532s016lbl.pdf	2.59274	Oncology	No	#N/A	No	#N/A	#N/A	Yes	No
190	CPG	Erlotinib	EGFR	Erlotinib-EGFR	No	"In patients with NSCLC, the most commonly found EGFR gene mutations are deletions in exon 19 (Exon19del [with conserved deletion of the LREA sequence] in 45% of patients with EGFR mutations) and a point mutation in exon 21 (L858R in 40%). Both mutations result in activation of the tyrosine kinase domain, and both are associated with sensitivity to the small molecule EGFR TKIs, such as erlotinib,…	EGFR Exon 19 Deletion, L858R, L861Q, G719X, S768I	Yes	Variation	Somatic	5	PD	Indication	No	N/A	National Comprehensive Cancer Network (Non-Small Cell Lung Cancer Guideline)	2019-04-29	https://www.nccn.org/professionals/physician_gls/pdf/nscl_blocks.pdf	0.0684463	Oncology	Yes	No	Yes	No	Yes	No	No
191	FDA	Erlotinib	EGFR	Erlotinib-EGFR	No	"TARCEVA is indicated for: the treatment of patients with metastatic non-small cell lung cancer (NSCLC) whose tumors have epidermal growth factor receptor (EGFR) exon 19 deletions or exon 21 (L858R) substitution mutations as detected by an FDA-approved test receiving first-line, maintenance, or second or greater line treatment after progression following at least one prior chemotherapy regimen."	EGFR L858R, EGFR Exon 19 Deletion	Yes	Variation	Somatic	2	PD	Indication	No	I&U	U.S. Food and Drug Administration	2016-10-18	https://www.accessdata.fda.gov/drugsatfda_docs/label/2016/021743s025lbl.pdf	2.59548	Oncology	Yes	No	Yes	No	Yes	No	No
192	CPIC	Escitalopram	CYP2C19	Escitalopram-CYP2C19	Yes	"CYP2C19 Ultrarapid metabolizer: Consider an alternative agent not predominantly metabolized by CYP2C19. CYP2C19 Poor metabolizer: Consider a 50% reduction of recommended starting dose and titrate to response or select alternative drug not predominantly metabolized by CYP2C19."	Ultrarapid Metabolizers, Poor Metabolizers	Yes	Variation	Germline	33	PK	NR	Yes	N/A	Clinical Pharmacogenetics Implementation Consortium	2015-05-08	https://cpicpgx.org/content/guideline/publication/SSRI/2015/25974703.pdf	4.04381	Psychiatry	Yes	Yes	N/A	N/A	Yes	No	No
193	FDA	Escitalopram	CYP2C19	Escitalopram-CYP2C19	Yes	"The exposure under supratherapeutic 30 mg dose is similar to the steady state concentrations expected in CYP2C19 poor metabolizers following a therapeutic dose of 20 mg."	CYP2C19 Poor Metabolizers	Yes	Variation	Germline	0	PK	None	Yes	AR	U.S. Food and Drug Administration	2019-01-11	https://www.accessdata.fda.gov/drugsatfda_docs/label/2019/021323s051,021365s036lbl.pdf	0.364134	Psychiatry	No	Yes	No	N/A	Yes	No	No
194	FDA	Escitalopram	CYP2D6	Escitalopram-CYP2D6	Yes	"In vitro studies did not reveal an inhibitory effect of escitalopram on CYP2D6. In addition, steady state levels of racemic citalopram were not significantly different in poor metabolizers and extensive CYP2D6 metabolizers after multiple-dose administration of citalopram, suggesting that coadministration, with escitalopram, of a drug that inhibits CYP2D6, is unlikely to have clinically significa…	CYP2D6 Poor Metabolizers	N/A	Variation	Germline	0	PK	None	#N/A	DI	U.S. Food and Drug Administration	2019-01-11	https://www.accessdata.fda.gov/drugsatfda_docs/label/2019/021323s051,021365s036lbl.pdf	0.364134	Psychiatry	No	#N/A	No	#N/A	#N/A	Yes	No
195	FDA	Esomeprazole	CYP2C19	Esomeprazole-CYP2C19	#N/A	"In a cross-over study in 12 healthy male subjects, St. John’s Wort (300 mg three times daily for 14 days) significantly decreased the systemic exposure of omeprazole in CYP2C19 poor metabolizers (Cmax and AUC decreased by 37.5% and 37.9%, respectively) and extensive metabolisers (Cmax and AUC decreased by 49.6 % and 43.9%, respectively)."	2C19 Poor Metabolizerss	N/A	Variation	Germline	0	PK	None	#N/A	DI	U.S. Food and Drug Administration	2018-06-07	https://www.accessdata.fda.gov/drugsatfda_docs/label/2018/021153s053,022101s017,021957s020lbl.pdf	0.960986	Gastroenterology	No	#N/A	No	#N/A	#N/A	Yes	No
196	FDA	Estradiol + Progesterone	PROC	Estradiol + Progesterone-PROC	#N/A	"BIJUVA (estradiol and progesterone) capsules, 1 mg/100 mg, are contraindicated in women with any of the following conditions: known protein C, protein S, or antithrombin deficiency, or other known thrombophilic disorders."	Protein C Deficiency	N/A	Variation	Germline	0	PD	CI	#N/A	CI	U.S. Food and Drug Administration	2018-10-28	https://www.accessdata.fda.gov/drugsatfda_docs/label/2018/210132s000lbl.pdf	0.569473	Reproduction	Yes	#N/A	No	#N/A	#N/A	Yes	No
197	FDA	Estradiol + Progesterone	PROS1	Estradiol + Progesterone-PROS1	#N/A	"BIJUVA (estradiol and progesterone) capsules, 1 mg/100 mg, are contraindicated in women with any of the following conditions: known protein C, protein S, or antithrombin deficiency, or other known thrombophilic disorders."	Protein S Deficiency	N/A	Variation	Germline	0	PD	CI	#N/A	CI	U.S. Food and Drug Administration	2018-10-28	https://www.accessdata.fda.gov/drugsatfda_docs/label/2018/210132s000lbl.pdf	0.569473	Reproduction	Yes	#N/A	No	#N/A	#N/A	Yes	No
198	FDA	Estradiol + Progesterone	SERPINC1	Estradiol + Progesterone-SERPINC1	#N/A	"BIJUVA (estradiol and progesterone) capsules, 1 mg/100 mg, are contraindicated in women with any of the following conditions: known protein C, protein S, or antithrombin deficiency, or other known thrombophilic disorders."	Antithrombin Deficiency	N/A	Variation	Germline	0	PD	CI	#N/A	CI	U.S. Food and Drug Administration	2018-10-28	https://www.accessdata.fda.gov/drugsatfda_docs/label/2018/210132s000lbl.pdf	0.569473	Reproduction	Yes	#N/A	No	#N/A	#N/A	Yes	No
199	FDA	Eteplirsen	DMD	Eteplirsen-DMD	#N/A	"EXONDYS 51 is indicated for the treatment of Duchenne muscular dystrophy (DMD) in patients who have a confirmed mutation of the DMD gene that is amenable to exon 51 skipping."	DMD Mutations Amenable to Exon 51 Skipping (None Mentioned)	N/A	Variation	Germline	0	PD	Indication	#N/A	I&U	U.S. Food and Drug Administration	2018-10-11	https://www.accessdata.fda.gov/drugsatfda_docs/label/2018/206488s009lbl.pdf	0.616016	Neurology	Yes	#N/A	Yes	#N/A	#N/A	Yes	No
200	CPG	Everolimus	ERBB2	Everolimus-ERBB2	Yes	Listed as treatment option in table for "Systemic Therapy for ER- and/or PR-positive recurrent or Stage IV disease with HER2-negative and premenopausal."	HER2-Negative	No	Expression	Somatic		PD	Indication	No	N/A	National Comprehensive Cancer Network (Breast Cancer Guideline)	2019-03-14	https://www.nccn.org/professionals/physician_gls/pdf/breast_blocks.pdf	0.194387	Oncology	Yes	No	Yes	No	No	No	No
201	FDA	Everolimus	ERBB2	Everolimus-ERBB2	Yes	"AFINITOR is indicated for the treatment of postmenopausal women with advanced hormone receptor-positive, HER2 negative breast cancer in combination with exemestane, after failure of treatment with letrozole or anastrozole."	HER2-Negative	No	Expression	Somatic		PD	Indication	No	I&U	U.S. Food and Drug Administration	2018-04-10	https://www.accessdata.fda.gov/drugsatfda_docs/label/2018/022334s040,203985s013lbl.pdf	1.11978	Oncology	Yes	No	Yes	No	No	No	No
202	CPG	Everolimus	ESR	Everolimus-ESR	Yes	Listed as treatment option in table for "Systemic Therapy for ER- and/or PR-positive recurrent or Stage IV disease with HER2-negative and premenopausal."	Estrogen Receptor-Positive	No	Expression	Somatic		PD	Indication	No	N/A	National Comprehensive Cancer Network (Breast Cancer Guideline)	2019-03-14	https://www.nccn.org/professionals/physician_gls/pdf/breast_blocks.pdf	0.194387	Oncology	Yes	No	Yes	No	No	No	No
203	FDA	Everolimus	ESR	Everolimus-ESR	Yes	"AFINITOR is indicated for the treatment of postmenopausal women with advanced hormone receptor-positive, HER2 negative breast cancer in combination with exemestane, after failure of treatment with letrozole or anastrozole."	Hormone Receptor-Positive	No	Expression	Somatic		PD	Indication	No	I&U	U.S. Food and Drug Administration	2018-04-10	https://www.accessdata.fda.gov/drugsatfda_docs/label/2018/022334s040,203985s013lbl.pdf	1.11978	Oncology	Yes	No	Yes	No	No	No	No
204	CPG	Everolimus	PGR	Everolimus-PGR	Yes	Listed as treatment option in table for "Systemic Therapy for ER- and/or PR-positive recurrent or Stage IV disease with HER2-negative and premenopausal."	Progesterone Receptor-Positive	N/A	Expression	Somatic		PD	Indication	#N/A	N/A	National Comprehensive Cancer Network (Breast Cancer Guideline)	2019-03-14	https://www.nccn.org/professionals/physician_gls/pdf/breast_blocks.pdf	0.194387	Oncology	Yes	#N/A	Yes	#N/A	#N/A	Yes	No
205	CPG	Exemestane	ERBB2	Exemestane-ERBB2	Yes	Listed as treatment option in table for "Systemic Therapy for ER- and/or PR-positive recurrent or Stage IV disease with HER2-negative and premenopausal or HER2-positive and premenopausal."	HER2-Positive or HER2-Negative	N/A	Expression	Somatic		PD	Indication	#N/A	N/A	National Comprehensive Cancer Network (Breast Cancer Guideline)	2019-03-14	https://www.nccn.org/professionals/physician_gls/pdf/breast_blocks.pdf	0.194387	Oncology	Yes	#N/A	Yes	#N/A	#N/A	Yes	No
206	CPG	Exemestane	ESR	Exemestane-ESR	Yes	Listed as treatment option in table for "Systemic Therapy for ER- and/or PR-positive recurrent or Stage IV disease with HER2-negative and premenopausal or HER2-positive and premenopausal."	Estrogen Receptor-Positive	No	Expression	Somatic		PD	Indication	No	N/A	National Comprehensive Cancer Network (Breast Cancer Guideline)	2019-03-14	https://www.nccn.org/professionals/physician_gls/pdf/breast_blocks.pdf	0.194387	Oncology	Yes	No	Yes	No	No	No	No
207	FDA	Exemestane	ESR	Exemestane-ESR	Yes	"AROMASIN is indicated for adjuvant treatment of postmenopausal women with estrogen-receptor positive early breast cancer who have received two to three years of tamoxifen and are switched to AROMASIN for completion of a total of five consecutive years of adjuvant hormonal therapy."	Estrogen Receptor-Positive	No	Expression	Somatic		PD	Indication	No	I&U	U.S. Food and Drug Administration	2018-05-18	https://www.accessdata.fda.gov/drugsatfda_docs/label/2018/020753s020lbl.pdf	1.01574	Oncology	Yes	No	Yes	No	No	No	No
208	CPG	Exemestane	PGR	Exemestane-PGR	Yes	Listed as treatment option in table for "Systemic Therapy for ER- and/or PR-positive recurrent or Stage IV disease with HER2-negative and premenopausal or HER2-positive and premenopausal."	Progesterone Receptor-Positive	N/A	Expression	Somatic		PD	Indication	#N/A	N/A	National Comprehensive Cancer Network (Breast Cancer Guideline)	2019-03-14	https://www.nccn.org/professionals/physician_gls/pdf/breast_blocks.pdf	0.194387	Oncology	Yes	#N/A	Yes	#N/A	#N/A	Yes	No
209	FDA	Fesoterodine	CYP2D6	Fesoterodine-CYP2D6	#N/A	"Compared with CYP2D6 extensive metabolizers not taking ketoconazole, further increases in the exposure to 5-HMT were observed in subjects who were CYP2D6 poor metabolizers taking ketoconazole."	CYP2D6 Poor Metabolizers	N/A	Variation	Germline	0	PK	None	#N/A	DI	U.S. Food and Drug Administration	2017-11-12	https://www.accessdata.fda.gov/drugsatfda_docs/label/2017/022030s014lbl.pdf	1.52772	Urology	No	#N/A	No	#N/A	#N/A	Yes	No
210	FDA	Flibanserin	CYP2C19	Flibanserin-CYP2C19	#N/A	"In a pharmacogenomic study of 100 mg ADDYI in subjects who were poor or extensive CYP2C19 metabolizers, syncope occurred in 1/9 (11%) subjects who were CYP2C19 poor metabolizers (this subject had a 3.2 fold higher flibanserin exposure compared to CYP2C19 extensive metabolizers) compared to no such adverse reactions in subjects who were CYP2C19 extensive metabolizers."	CYP2C19 Poor Metabolizers	N/A	Variation	Germline	0	PK	None	#N/A	AR	U.S. Food and Drug Administration	2015-08-18	https://www.accessdata.fda.gov/drugsatfda_docs/label/2015/022526lbl.pdf	3.76454	Reproduction	No	#N/A	No	#N/A	#N/A	Yes	No
211	FDA	Flibanserin	CYP2C9	Flibanserin-CYP2C9	#N/A	"A study comparing flibanserin exposure in CYP2C9 poor metabolizers to CYP2C9 extensive metabolizers was conducted in lieu of a drug interaction study with ADDYI and a strong CYP2C9 inhibitor. In 8 women who were poor metabolizers of CYP2C9, Cmax and AUC0-inf of flibanserin 100 mg once daily decreased 23% and 18%, compared to exposures among 8 extensive metabolizers of CYP2C9."	CYP2C9 Poor Metabolizers	N/A	Variation	Germline	0	PK	None	#N/A	CP	U.S. Food and Drug Administration	2015-08-18	https://www.accessdata.fda.gov/drugsatfda_docs/label/2015/022526lbl.pdf	3.76454	Reproduction	No	#N/A	No	#N/A	#N/A	Yes	No
212	FDA	Flibanserin	CYP2D6	Flibanserin-CYP2D6	#N/A	"A study comparing flibanserin exposure in CYP2D6 poor metabolizers to CYP2D6 extensive metabolizers was conducted in addition to a drug interaction study with paroxetine, a strong CYP2D6 inhibitor. In 12 poor metabolizers of CYP2D6, steady state Cmax and AUC of flibanserin 50 mg twice daily was decreased by 4% and increased by 18%, respectively, compared to exposures among 19 extensive metaboliz…	CYP2D6 Poor Metabolizers	N/A	Variation	Germline	0	PK	None	#N/A	CP	U.S. Food and Drug Administration	2015-08-18	https://www.accessdata.fda.gov/drugsatfda_docs/label/2015/022526lbl.pdf	3.76454	Reproduction	No	#N/A	No	#N/A	#N/A	Yes	No
213	CPG	Fluorouracil	DPYD	Fluorouracil-DPYD	No	"Universal pretreatment DPYD genotyping remains controversial, however, and the NCCN Panel does not support it at this time.”	None	Yes	Variation	Germline	0	PK	None	Yes	N/A	National Comprehensive Cancer Network (Colon Cancer Guideline)	2019-03-15	https://www.nccn.org/professionals/physician_gls/pdf/colon_blocks.pdf	0.19165	Oncology	No	Yes	No	No	Yes	No	Yes
214	CPIC	Fluorouracil	DPYD	Fluorouracil-DPYD	No	"DPYD intermediate metabolizer: Reduce starting dose based on activity score followed by titration of dose based on toxicity or therapeutic drug monitoring (if available): Activity score 1: Reduce dose by 50%; Activity score 1.5: Reduce dose by 25% to 50%. DPYD poor metabolizer: Activity score 0.5: Avoid use of 5-fluorouracil or 5-fluorouracil prodrug-based regimens. In the event, based on clinic…	DPYD Intermediate Metabolizers, Poor Metabolizers	Yes	Variation	Germline	110	PK	NR	Yes	N/A	Clinical Pharmacogenetics Implementation Consortium	2017-10-11	https://cpicpgx.org/content/guideline/publication/fluoropyrimidines/2017/29152729.pdf	1.61533	Oncology	Yes	Yes	N/A	No	Yes	No	Yes
215	FDA	Fluorouracil	DPYD	Fluorouracil-DPYD	No	"Withhold or permanently discontinue fluorouracil based on clinical assessment of the onset, duration and severity of the observed toxicities in patients with evidence of acute early-onset or unusually severe toxicity, which may indicate near complete or total absence of DPD activity. No fluorouracil dose has been proven safe for patients with complete absence of DPD activity. There is insufficie…	Homozygous or Compound Heterozygous DPYD Mutations Resulting in DPD Enzyme Deficiency	Yes	Variation	Germline	0	PK	NR	Yes	W&P	U.S. Food and Drug Administration	2016-07-29	https://www.accessdata.fda.gov/drugsatfda_docs/label/2016/012209s040lbl.pdf	2.81725	Oncology	Yes	Yes	No	No	Yes	No	Yes
216	CPG	Fluoxetine	CYP2C19	Fluoxetine-CYP2C19	Yes	"There is insufficient evidence on clinical validity and utility to support a recommendation for or against use of CYP450 testing in adults beginning SSRI treatment for nonpsychotic depression."	CYP2C19 Poor Metabolizers	N/A	Variation	Germline	0	PK	None	#N/A	N/A	Evaluation of Genomic Applications in Practice and Prevention (EGAPP) Working Group	2007-09-12	https://pubmed.ncbi.nlm.nih.gov/18091431/	11.6961	Psychiatry	No	#N/A	No	#N/A	#N/A	Yes	No
217	CPG	Fluoxetine	CYP2D6	Fluoxetine-CYP2D6	Yes	"There is insufficient evidence on clinical validity and utility to support a recommendation for or against use of CYP450 testing in adults beginning SSRI treatment for nonpsychotic depression."	CYP2D6 Ultrarapid Metabolizers, Intermediate Metabolizers, Poor Metabolizers	Yes	Variation	Germline	0	PK	None	No	N/A	Evaluation of Genomic Applications in Practice and Prevention (EGAPP) Working Group	2007-09-12	https://pubmed.ncbi.nlm.nih.gov/18091431/	11.6961	Psychiatry	No	No	No	No	Yes	No	No
218	FDA	Fluoxetine	CYP2D6	Fluoxetine-CYP2D6	Yes	"A subset (about 7%) of the population has reduced activity of the drug metabolizing enzyme cytochrome P450 2D6 (CYP2D6). Such individuals are referred to as “poor metabolizers” of drugs such as debrisoquin, dextromethorphan, and the TCAs. In a study involving labeled and unlabeled enantiomers administered as a racemate, these individuals metabolized S-fluoxetine at a slower rate and thus achieve…	CYP2D6 Poor Metabolizers	Yes	Variation	Germline	0	PK	None	No	DI	U.S. Food and Drug Administration	2009-01-30	https://www.accessdata.fda.gov/drugsatfda_docs/label/2009/018936s088,020101s042,021235s014lbl.pdf	10.3107	Psychiatry	No	No	No	No	Yes	No	No
219	FDA	Flurbiprofen	CYP2C9	Flurbiprofen-CYP2C9	#N/A	"In patients who are known or suspected to be poor CYP2C9 metabolizers based on genotype or previous history/experience with other CYP2C9 substrates (such as warfarin and phenytoin), reduce the dose of flurbiprofen to avoid abnormally high plasma levels due to reduced metabolic clearance."	CYP2C9 Poor Metabolizers	N/A	Variation	Germline	0	PK	DA	#N/A	CP	U.S. Food and Drug Administration	2016-05-09	https://www.accessdata.fda.gov/drugsatfda_docs/label/2016/018766s020lbl.pdf	3.03901	Analgesic	Yes	#N/A	No	#N/A	#N/A	Yes	No
220	FDA	Flutamide	G6PD	Flutamide-G6PD	#N/A	"In patients susceptible to aniline toxicity (e.g., persons with glucose-6-phosphate dehydrogenase deficiency, hemoglobin M disease and smokers), monitoring of methemoglobin levels should be considered."	G6PD Deficiency	N/A	Variation	Germline	0	PD	UWC	#N/A	W&P	U.S. Food and Drug Administration	2001-07-23	https://www.accessdata.fda.gov/drugsatfda_docs/label/2001/18554s23lbl.pdf	17.8344	Oncology	Yes	#N/A	No	#N/A	#N/A	Yes	No
221	CPG	Fluvoxamine	CYP2C19	Fluvoxamine-CYP2C19	Yes	"There is insufficient evidence on clinical validity and utility to support a recommendation for or against use of CYP450 testing in adults beginning SSRI treatment for nonpsychotic depression."	CYP2C19 Poor Metabolizers	N/A	Variation	Germline	0	PK	None	#N/A	N/A	Evaluation of Genomic Applications in Practice and Prevention (EGAPP) Working Group	2007-09-12	https://pubmed.ncbi.nlm.nih.gov/18091431/	11.6961	Psychiatry	No	#N/A	No	#N/A	#N/A	Yes	No
222	CPG	Fluvoxamine	CYP2D6	Fluvoxamine-CYP2D6	Yes	"There is insufficient evidence on clinical validity and utility to support a recommendation for or against use of CYP450 testing in adults beginning SSRI treatment for nonpsychotic depression."	CYP2D6 Ultrarapid Metabolizers, Intermediate Metabolizers, Poor Metabolizers	Yes	Variation	Germline	0	PK	None	Yes	N/A	Evaluation of Genomic Applications in Practice and Prevention (EGAPP) Working Group	2007-09-12	https://pubmed.ncbi.nlm.nih.gov/18091431/	11.6961	Psychiatry	No	Yes	No	No	Yes	No	Yes
223	CPIC	Fluvoxamine	CYP2D6	Fluvoxamine-CYP2D6	Yes	"CYP2D6 Poor metabolizer: Consider a 25–50% reduction of recommended starting dose and titrate to response or use an alternative drug not metabolized by CYP2D6."	CYP2D6 Poor Metabolizers	Yes	Variation	Germline	154	PK	NR	Yes	N/A	Clinical Pharmacogenetics Implementation Consortium	2015-05-08	https://cpicpgx.org/content/guideline/publication/SSRI/2015/25974703.pdf	4.04381	Psychiatry	Yes	Yes	N/A	No	Yes	No	Yes
224	FDA	Fluvoxamine	CYP2D6	Fluvoxamine-CYP2D6	Yes	"Approximately 7% of the normal population has a genetic code that leads to reduced levels of activity of CYP2D6 enzyme. Such individuals have been referred to as “poor metabolizers” (PM) of drugs such as debrisoquin, dextromethorphan, and tricyclic antidepressants. While none of the drugs studied for drug interactions significantly affected the pharmacokinetics of fluvoxamine, an in vivo study o…	CYP2D6 Poor Metabolizers	Yes	Variation	Germline	0	PK	UWC	Yes	DI	U.S. Food and Drug Administration	2017-01-04	https://www.accessdata.fda.gov/drugsatfda_docs/label/2017/021519s009lbl.pdf	2.38193	Psychiatry	Yes	Yes	No	No	Yes	No	Yes
225	FDA	Formoterol	CYP2C19	Formoterol-CYP2C19	#N/A	"Some patients may be deficient in CYP2D6 or 2C19 or both. Whether a deficiency in one or both of these isozymes results in elevated systemic exposure to formoterol or systemic adverse effects has not been adequately explored."	Deficiency in CYP2C19	N/A	Variation	Germline	0	PK	None	#N/A	CP	U.S. Food and Drug Administration	2018-10-17	https://www.accessdata.fda.gov/drugsatfda_docs/label/2018/022007s014lbl.pdf	0.599589	Pulmonary	No	#N/A	No	#N/A	#N/A	Yes	No
226	FDA	Formoterol	CYP2D6	Formoterol-CYP2D6	#N/A	"Some patients may be deficient in CYP2D6 or 2C19 or both. Whether a deficiency in one or both of these isozymes results in elevated systemic exposure to formoterol or systemic adverse effects has not been adequately explored."	Deficiency in CYP2D6	N/A	Variation	Germline	0	PK	None	#N/A	CP	U.S. Food and Drug Administration	2018-10-17	https://www.accessdata.fda.gov/drugsatfda_docs/label/2018/022007s014lbl.pdf	0.599589	Pulmonary	No	#N/A	No	#N/A	#N/A	Yes	No
227	FDA	Fosphenytoin	HLA-B	Fosphenytoin-HLA-B	#N/A	"Studies in patients of Chinese ancestry have found a strong association between the risk of developing SJS/TEN and the presence of HLA B*1502, an inherited allelic variant of the HLA B gene, in patients using carbamazepine. Limited evidence suggests that HLA-B*1502 may be a risk factor for the development of SJS/TEN in patients of Asian ancestry taking other antiepileptic drugs associated with S…	HLA-B*1502	N/A	Variation	Germline	1	PD	NR	#N/A	W&P	U.S. Food and Drug Administration	2017-10-31	https://www.accessdata.fda.gov/drugsatfda_docs/label/2017/020450s037s038lbl.pdf	1.56057	Neurology	Yes	#N/A	No	#N/A	#N/A	Yes	No
228	CPG	Fulvestrant	ERBB2	Fulvestrant-ERBB2	No	Listed as treatment option in table for "Systemic Therapy for ER- and/or PR-positive recurrent or Stage IV disease with HER2-negative and premenopausal or HER2-positive and premenopausal."	HER2-Positive or HER2-Negative	Yes	Expression	Somatic		PD	Indication	No	N/A	National Comprehensive Cancer Network (Breast Cancer Guideline)	2019-03-14	https://www.nccn.org/professionals/physician_gls/pdf/breast_blocks.pdf	0.194387	Oncology	Yes	No	Yes	No	Yes	No	No
229	FDA	Fulvestrant	ERBB2	Fulvestrant-ERBB2	No	"FASLODEX is indicated for the treatment of: hormone receptor (HR)-positive, human epidermal growth factor receptor 2 (HER2)-negative advanced breast cancer in postmenopausal women not previously treated with endocrine therapy."	HER2-Negative	Yes	Expression	Somatic		PD	Indication	No	I&U	U.S. Food and Drug Administration	2019-05-20	https://www.accessdata.fda.gov/drugsatfda_docs/label/2019/021344Orig1s039lbl.pdf	0.0109514	Oncology	Yes	No	Yes	No	Yes	No	No
230	CPG	Fulvestrant	ESR	Fulvestrant-ESR	No	Listed as treatment option in table for "Systemic Therapy for ER- and/or PR-positive recurrent or Stage IV disease with HER2-negative and premenopausal or HER2-positive and premenopausal."	Estrogen Receptor-Positive	No	Expression	Somatic		PD	Indication	No	N/A	National Comprehensive Cancer Network (Breast Cancer Guideline)	2019-03-14	https://www.nccn.org/professionals/physician_gls/pdf/breast_blocks.pdf	0.194387	Oncology	Yes	No	Yes	No	No	No	No
231	FDA	Fulvestrant	ESR	Fulvestrant-ESR	No	"FASLODEX is indicated for the treatment of: hormone receptor (HR)-positive, human epidermal growth factor receptor 2 (HER2)-negative advanced breast cancer in postmenopausal women not previously treated with endocrine therapy."	Hormone Receptor-Positive	No	Expression	Somatic		PD	Indication	No	I&U	U.S. Food and Drug Administration	2019-05-20	https://www.accessdata.fda.gov/drugsatfda_docs/label/2019/021344Orig1s039lbl.pdf	0.0109514	Oncology	Yes	No	Yes	No	No	No	No
232	CPG	Fulvestrant	PGR	Fulvestrant-PGR	No	Listed as treatment option in table for "Systemic Therapy for ER- and/or PR-positive recurrent or Stage IV disease with HER2-negative and premenopausal or HER2-positive and premenopausal."	Progesterone Receptor-Positive	No	Expression	Somatic		PD	Indication	No	N/A	National Comprehensive Cancer Network (Breast Cancer Guideline)	2019-03-14	https://www.nccn.org/professionals/physician_gls/pdf/breast_blocks.pdf	0.194387	Oncology	Yes	No	Yes	No	No	No	No
233	FDA	Fulvestrant	PGR	Fulvestrant-PGR	No	"FASLODEX is indicated for the treatment of: hormone receptor (HR)-positive, human epidermal growth factor receptor 2 (HER2)-negative advanced breast cancer in postmenopausal women not previously treated with endocrine therapy."	Hormone Receptor-Positive	No	Expression	Somatic		PD	Indication	No	I&U	U.S. Food and Drug Administration	2019-05-20	https://www.accessdata.fda.gov/drugsatfda_docs/label/2019/021344Orig1s039lbl.pdf	0.0109514	Oncology	Yes	No	Yes	No	No	No	No
234	FDA	Galantamine	CYP2D6	Galantamine-CYP2D6	#N/A	"Approximately 7% of the normal population has a genetic variation that leads to reduced levels of activity of CYP2D6 isozyme. Such individuals have been referred to as poor metabolizers. After a single oral dose of 4 mg or 8 mg galantamine, CYP2D6 poor metabolizers demonstrated a similar Cmax and about 35% AUC∞ increase of unchanged galantamine compared to extensive metabolizers. A total of 356 …	CYP2D6 Poor Metabolizers	N/A	Variation	Germline	0	PK	NDA	#N/A	CP	U.S. Food and Drug Administration	2017-02-14	https://www.accessdata.fda.gov/drugsatfda_docs/label/2017/021169Orig1s032,021224Orig1s030,021615Orig1s023lbl.pdf	2.26968	Neurology	No	#N/A	No	#N/A	#N/A	Yes	No
235	FDA	Gefitinib	CYP2D6	Gefitinib-CYP2D6	Yes	"In healthy CYP2D6 poor metabolizers, O-desmethyl gefitinib concentration was not measurable and the mean exposure to gefitinib was 2-fold higher as compared to the extensive metabolizers. This increase in exposure in CYP2D6 poor metabolizers may be clinically important because some adverse drug reactions are related to higher exposure of gefitinib. No dose adjustment is recommended in patients w…	CYP2D6 Poor Metabolizers	N/A	Variation	Germline	0	PK	UWC	#N/A	CP	U.S. Food and Drug Administration	2018-08-22	https://www.accessdata.fda.gov/drugsatfda_docs/label/2018/206995s003lbl.pdf	0.752909	Oncology	Yes	#N/A	No	#N/A	#N/A	Yes	No
236	CPG	Gefitinib	EGFR	Gefitinib-EGFR	Yes	"In patients with NSCLC, the most commonly found EGFR gene mutations are deletions in exon 19 (Exon19del [with conserved deletion of the LREA sequence] in 45% of patients with EGFR mutations) and a point mutation in exon 21 (L858R in 40%). Both mutations result in activation of the tyrosine kinase domain, and both are associated with sensitivity to the small molecule EGFR TKIs, such as erlotinib,…	EGFR Exon 19 Deletion, L858R, L861Q, G719X, S768I	Yes	Variation	Somatic	5	PD	Indication	No	N/A	National Comprehensive Cancer Network (Non-Small Cell Lung Cancer Guideline)	2019-04-29	https://www.nccn.org/professionals/physician_gls/pdf/nscl_blocks.pdf	0.0684463	Oncology	Yes	No	Yes	No	Yes	No	No
237	FDA	Gefitinib	EGFR	Gefitinib-EGFR	Yes	"IRESSA is indicated for the first-line treatment of patients with metastatic non-small cell lung cancer (NSCLC) whose tumors have epidermal growth factor receptor (EGFR) exon 19 deletions or exon 21 (L858R) substitution mutations as detected by an FDA-approved test."	EGFR Exon 19 Deletion or Exon 21 Substitution Mutations (L858R, L861Q, G719X)	Yes	Variation	Somatic	4	PD	Indication	No	I&U	U.S. Food and Drug Administration	2018-08-22	https://www.accessdata.fda.gov/drugsatfda_docs/label/2018/206995s003lbl.pdf	0.752909	Oncology	Yes	No	Yes	No	Yes	No	No
238	FDA	Glimepiride	G6PD	Glimepiride-G6PD	#N/A	"Sulfonylureas can cause hemolytic anemia in patients with glucose 6-phosphate dehydrogenase (G6PD) deficiency. Because AMARYL is a sulfonylurea, use caution in patients with G6PD deficiency and consider the use of a non-sulfonylurea alternative."	G6PD Deficiency	N/A	Variation	Germline	0	PD	NR	#N/A	W&P	U.S. Food and Drug Administration	2018-12-21	https://www.accessdata.fda.gov/drugsatfda_docs/label/2018/020496s029lbl.pdf	0.421629	Endocrinology	Yes	#N/A	No	#N/A	#N/A	Yes	No
239	FDA	Glipizide	G6PD	Glipizide-G6PD	#N/A	"Treatment of patients with glucose 6-phosphate dehydrogenase (G6PD) deficiency with sulfonylurea agents can lead to hemolytic anemia. Because GLUCOTROL belongs to the class of sulfonylurea agents, caution should be used in patients with G6PD deficiency and a non-sulfonylurea alternative should be considered."	G6PD Deficiency	N/A	Variation	Germline	0	PD	NR	#N/A	W&P	U.S. Food and Drug Administration	2016-08-18	https://www.accessdata.fda.gov/drugsatfda_docs/label/2016/017783s026lbl.pdf	2.76249	Endocrinology	Yes	#N/A	No	#N/A	#N/A	Yes	No
240	FDA	Glyburide	G6PD	Glyburide-G6PD	#N/A	"Treatment of patients with glucose 6-phosphate dehydrogenase (G6PD) deficiency with sulfonylurea agents can lead to hemolytic anemia. Because GLYNASE PresTab belongs to the class of sulfonylurea agents, caution should be used in patients with G6PD deficiency and a non-sulfonylurea alternative should be considered."	G6PD Deficiency	N/A	Variation	Germline	0	PD	NR	#N/A	W&P	U.S. Food and Drug Administration	2017-08-22	https://www.accessdata.fda.gov/drugsatfda_docs/label/2017/020051s022lbl.pdf	1.75222	Endocrinology	Yes	#N/A	No	#N/A	#N/A	Yes	No
241	FDA	Goserelin	ESR	Goserelin-ESR	#N/A	"ZOLADEX is indicated for use in the palliative treatment of advanced breast cancer in pre- and perimenopausal women. The estrogen and progesterone receptor values may help to predict whether ZOLADEX therapy is likely to be beneficial."	Estrogen Receptor Values	N/A	Expression	Somatic		PD	None	#N/A	I&U	U.S. Food and Drug Administration	2015-02-12	https://www.accessdata.fda.gov/drugsatfda_docs/label/2015/019726s059,020578s037lbl.pdf	4.27652	Oncology	No	#N/A	No	#N/A	#N/A	Yes	No
242	FDA	Goserelin	PGR	Goserelin-PGR	#N/A	"ZOLADEX is indicated for use in the palliative treatment of advanced breast cancer in pre- and perimenopausal women. The estrogen and progesterone receptor values may help to predict whether ZOLADEX therapy is likely to be beneficial."	Progesterone Receptor Values	N/A	Expression	Somatic		PD	None	#N/A	I&U	U.S. Food and Drug Administration	2015-02-12	https://www.accessdata.fda.gov/drugsatfda_docs/label/2015/019726s059,020578s037lbl.pdf	4.27652	Oncology	No	#N/A	No	#N/A	#N/A	Yes	No
243	CPG	Halothane	CACNA1S	Halothane-CACNA1S	No	"Only trigger free anaesthesia should be used in all MH (malignant hyperthermia) suspected or susceptible patients."	CACNA1S Mutations Associated with Malignant Hyperthermia Susceptibility (2)	No	Variation	Germline	2	PD	NR	No	N/A	European Malignant Hyperthermia Group	2018-02-27	https://www.emhg.org/diagnosis	1.23477	Anesthetic	Yes	No	No	N/A	No	No	No
244	CPIC	Halothane	CACNA1S	Halothane-CACNA1S	No	"An individual heterozygous for an RYR1 or CACNA1S malignant hyperthermia susceptibility (MHS) causative variant as designated by the European Malignant Hyperthermia Group: Halogenated volatile anesthetics or depolarizing muscle relaxants succinylcholine are relatively contraindicated in persons with MHS. They should not be used, except in extraordinary circumstances in which the benefits outweig…	Homozygous for CACNA1S Malignant Hyperthermia Sensitizing Mutations (2)	No	Variation	Germline	2	PD	CI	No	N/A	Clinical Pharmacogenetics Implementation Consortium	2018-11-20	https://cpicpgx.org/content/guideline/publication/volatile_anesthetic_succinylcholine/2018/30499100.pdf	0.506502	Anesthetic	Yes	No	N/A	N/A	No	No	No
245	CPG	Halothane	RYR1	Halothane-RYR1	No	"Only trigger free anaesthesia should be used in all MH (malignant hyperthermia) suspected or susceptible patients."	RYR1 Mutations Associated with Malignant Hyperthermia Susceptibility (48)	No	Variation	Germline	48	PD	NR	No	N/A	European Malignant Hyperthermia Group	2018-02-27	https://www.emhg.org/diagnosis	1.23477	Anesthetic	Yes	No	No	N/A	No	No	No
246	CPIC	Halothane	RYR1	Halothane-RYR1	No	"An individual heterozygous for an RYR1 or CACNA1S malignant hyperthermia susceptibility (MHS) causative variant as designated by the European Malignant Hyperthermia Group: Halogenated volatile anesthetics or depolarizing muscle relaxants succinylcholine are relatively contraindicated in persons with MHS. They should not be used, except in extraordinary circumstances in which the benefits outweig…	Homozygous for RYR1 Malignant Hyperthermia Sensitizing Mutations (48)	No	Variation	Germline	48	PD	CI	No	N/A	Clinical Pharmacogenetics Implementation Consortium	2018-11-20	https://cpicpgx.org/content/guideline/publication/volatile_anesthetic_succinylcholine/2018/30499100.pdf	0.506502	Anesthetic	Yes	No	N/A	N/A	No	No	No
247	FDA	Hydroxychloroquine	G6PD	Hydroxychloroquine-G6PD	#N/A	"PLAQUENIL should be administered with caution in patients having glucose-6-phosphate dehydrogenase (G-6-PD) deficiency."	G6PD Deficiency	N/A	Variation	Germline	0	PD	UWC	#N/A	W&P	U.S. Food and Drug Administration	2017-01-27	https://www.accessdata.fda.gov/drugsatfda_docs/label/2017/009768s037s045s047lbl.pdf	2.31896	Anti-Infective	Yes	#N/A	No	#N/A	#N/A	Yes	No
248	CPG	Ibrutinib	BTK	Ibrutinib-BTK	Yes	"Testing for BTK and PLCG2 mutations may be useful in patients receiving ibrutinib and suspected of having progression. BTK and PLCG2 mutation status alone is not an indication to change treatment."	BTK Mutations (None Specifically Mentioned)	N/A	Variation	Somatic	0	PD	None	#N/A	N/A	National Comprehensive Cancer Network (Chronic Lymphocytic Leukemia/ Small Lymphocytic Lymphoma Guideline)	2019-03-15	https://www.nccn.org/professionals/physician_gls/pdf/cll_blocks.pdf	0.19165	Hematology	No	#N/A	No	#N/A	#N/A	Yes	No
249	CPG	Ibrutinib	Chr 11q	Ibrutinib-Chr 11q	Yes	"Ibrutinib is the preferred first-line therapy for all patients that offers excellent long-term disease control, including in high-risk subgroups such as those with del(11q) or del(17p)/TP53 mutation and unmutated IGHV."	11q Deletion	No	Variation	Somatic	1	PD	Indication	Yes	N/A	National Comprehensive Cancer Network (Chronic Lymphocytic Leukemia/ Small Lymphocytic Lymphoma Guideline)	2019-03-15	https://www.nccn.org/professionals/physician_gls/pdf/cll_blocks.pdf	0.19165	Hematology	Yes	Yes	Yes	Yes	Yes	No	No
250	FDA	Ibrutinib	Chr 11q	Ibrutinib-Chr 11q	Yes	"At baseline, 65% of patients presented with CLL/SLL with high risk factors (del 17p/TP53 mutation [18%], del 11q [15%], or unmutated immunoglobulin heavy-chain variable region (unmutated IGHV) [54%]).	11q Deletion	No	Variation	Somatic	1	PD	None	Yes	CS	U.S. Food and Drug Administration	2019-01-25	https://www.accessdata.fda.gov/drugsatfda_docs/label/2019/205552s026,210563s002lbl.pdf	0.325804	Hematology	No	Yes	No	Yes	Yes	No	No
251	CPG	Ibrutinib	Chr 17p	Ibrutinib-Chr 17p	Yes	"Ibrutinib is the preferred first-line therapy for all patients that offers excellent long-term disease control, including in high-risk subgroups such as those with del(11q) or del(17p)/TP53 mutation and unmutated IGHV."	17p Deletion	No	Variation	Somatic	1	PD	Indication	No	N/A	National Comprehensive Cancer Network (Chronic Lymphocytic Leukemia/ Small Lymphocytic Lymphoma Guideline)	2019-03-15	https://www.nccn.org/professionals/physician_gls/pdf/cll_blocks.pdf	0.19165	Hematology	Yes	No	Yes	No	No	No	No
252	FDA	Ibrutinib	Chr 17p	Ibrutinib-Chr 17p	Yes	"IMBRUVICA is indicated for the treatment of patients with chronic lymphocytic leukemia (CLL)/small lymphocytic lymphoma (SLL) with 17p deletion."	17p Deletion	No	Variation	Somatic	1	PD	Indication	No	I&U	U.S. Food and Drug Administration	2019-01-25	https://www.accessdata.fda.gov/drugsatfda_docs/label/2019/205552s026,210563s002lbl.pdf	0.325804	Hematology	Yes	No	Yes	No	No	No	No
253	CPG	Ibrutinib	IGHV	Ibrutinib-IGHV	Yes	"Ibrutinib is the preferred first-line therapy for all patients that offers excellent long-term disease control, including in high-risk subgroups such as those with del(11q) or del(17p)/TP53 mutation and unmutated IGHV."	Unmutated IGHV	N/A	Variation	Somatic	0	PD	Indication	#N/A	N/A	National Comprehensive Cancer Network (Chronic Lymphocytic Leukemia/ Small Lymphocytic Lymphoma Guideline)	2019-03-15	https://www.nccn.org/professionals/physician_gls/pdf/cll_blocks.pdf	0.19165	Hematology	Yes	#N/A	Yes	#N/A	#N/A	Yes	No
254	CPG	Ibrutinib	PLCG2	Ibrutinib-PLCG2	Yes	"Testing for BTK and PLCG2 mutations may be useful in patients receiving ibrutinib and suspected of having progression. BTK and PLCG2 mutation status alone is not an indication to change treatment."	PLCG2 Mutations (None Specifically Mentioned)	N/A	Variation	Somatic	0	PD	None	#N/A	N/A	National Comprehensive Cancer Network (Chronic Lymphocytic Leukemia/ Small Lymphocytic Lymphoma Guideline)	2019-03-15	https://www.nccn.org/professionals/physician_gls/pdf/cll_blocks.pdf	0.19165	Hematology	No	#N/A	No	#N/A	#N/A	Yes	No
255	CPG	Ibrutinib	TP53	Ibrutinib-TP53	Yes	"Ibrutinib is the preferred first-line therapy for all patients that offers excellent long-term disease control, including in high-risk subgroups such as those with del(11q) or del(17p)/TP53 mutation and unmutated IGHV."	TP53 Mutations (None Specifically Mentioned)	N/A	Variation	Somatic	0	PD	Indication	#N/A	N/A	National Comprehensive Cancer Network (Chronic Lymphocytic Leukemia/ Small Lymphocytic Lymphoma Guideline)	2019-03-15	https://www.nccn.org/professionals/physician_gls/pdf/cll_blocks.pdf	0.19165	Hematology	Yes	#N/A	Yes	#N/A	#N/A	Yes	No
256	FDA	Iloperidone	CYP2D6	Iloperidone-CYP2D6	#N/A	"FANAPT dose should be reduced by one-half for poor metabolizers of CYP2D6."	CYP2D6 Poor Metabolizers	N/A	Variation	Germline	0	PK	DA	#N/A	D&A	U.S. Food and Drug Administration	2017-02-23	https://www.accessdata.fda.gov/drugsatfda_docs/label/2017/022192s018s021lbl.pdf	2.24504	Psychiatry	Yes	#N/A	No	#N/A	#N/A	Yes	No
257	CPG	Imatinib	"OCT1"	Imatinib-"OCT1"	Yes	"Aberrant expressions of drug transporters and plasma protein binding of TKI could contribute to primary resistance by altering the intracellular and plasma concentration of TKI. Monitoring imatinib plasma levels may be useful in determining patient adherence to therapy. However, there are no data to support that change of therapy based on plasma imatinib levels will affect treatment outcomes. Pr…	OCT1 Expression	N/A	Expression	Somatic		PK	None	#N/A	N/A	National Comprehensive Cancer Network (Chronic Myeloid Leukemia Guideline)	2018-08-01	https://www.nccn.org/professionals/physician_gls/pdf/cml_blocks.pdf	0.810404	Hematology	No	#N/A	No	#N/A	#N/A	Yes	No
258	CPG	Imatinib	BCR-ABL1	Imatinib-BCR-ABL1	Yes	"CML is defined by the presence of Philadelphia chromosome (Ph) in a patient with a myeloproliferative neoplasm (MPN). Ph results from a reciprocal translocation between chromosomes 9 and 22 [t(9;22] that gives rise to a BCR-ABL1 fusion gene; the product of this fusion gene is a protein with deregulated tyrosine kinase activity (p210) that plays a central role in the pathogenesis of CML....In sum…	Philadelphia Chromosome-Positive	No	Variation	Somatic	1	PD	Indication	No	N/A	National Comprehensive Cancer Network (Chronic Myeloid Leukemia Guideline)	2018-08-01	https://www.nccn.org/professionals/physician_gls/pdf/cml_blocks.pdf	0.810404	Hematology	Yes	No	Yes	No	No	No	No
259	FDA	Imatinib	BCR-ABL1	Imatinib-BCR-ABL1	Yes	"Newly diagnosed adult and pediatric patients with Philadelphia chromosome positive chronic myeloid leukemia in chronic phase."	Philadelphia Chromosome-Positive	No	Variation	Somatic	1	PD	Indication	No	I&U	U.S. Food and Drug Administration	2018-08-21	https://www.accessdata.fda.gov/drugsatfda_docs/label/2018/021588s053lbl.pdf	0.755647	Hematology	Yes	No	Yes	No	No	No	No
260	FDA	Imatinib	FIP1L1-PDGFRA	Imatinib-FIP1L1-PDGFRA	Yes	"For patients with ASM associated with eosinophilia, a clonal hematological disease related to the fusion kinase FIP1L1-PDGFRα, a starting dose of 100 mg/day is recommended. Dose increase from 100 mg to 400 mg for these patients may be considered in the absence of adverse drug reactions if assessments demonstrate an insufficient response to therapy."	FIP1L1-PDGFRA Fusion	N/A	Variation	Somatic	1	PD	DA	#N/A	I&U	U.S. Food and Drug Administration	2018-08-21	https://www.accessdata.fda.gov/drugsatfda_docs/label/2018/021588s053lbl.pdf	0.755647	Hematology	Yes	#N/A	No	#N/A	#N/A	Yes	No
261	FDA	Imatinib	KIT	Imatinib-KIT	Yes	"Adult patients with aggressive systemic mastocytosis without the D816V c-Kit mutation as determined with an FDA-approved test or with c-Kit mutational status unknown."	Without Kit D816V or With KIT Mutational Status Unknown	N/A	Variation	Somatic	1	PD	Indication	#N/A	I&U	U.S. Food and Drug Administration	2018-08-21	https://www.accessdata.fda.gov/drugsatfda_docs/label/2018/021588s053lbl.pdf	0.755647	Hematology	Yes	#N/A	Yes	#N/A	#N/A	Yes	No
262	FDA	Imatinib	PDGFRB	Imatinib-PDGFRB	Yes	"Adult patients with myelodysplastic/myeloproliferative diseases associated with PDGFR (platelet-derived growth factor receptor) gene re-arrangements as determined with an FDA-approved test."	PDGFRB Gene Rearrangements	N/A	Variation	Somatic	0	PD	Indication	#N/A	I&U	U.S. Food and Drug Administration	2018-08-21	https://www.accessdata.fda.gov/drugsatfda_docs/label/2018/021588s053lbl.pdf	0.755647	Hematology	Yes	#N/A	Yes	#N/A	#N/A	Yes	No
263	CPIC	Imipramine	CYP2C19	Imipramine-CYP2C19	Yes	"CYP2C19 ultrarapid metabolizer and CYP2C19 rapid metabolizer: Avoid tertiary amine use due to potential for sub-optimal response. Consider alternative drug not metabolized by CYP2C19. TCAs without major CYP2C19 metabolism include the secondary amines nortriptyline and desipramine. If a tertiary amine is warranted, utilize therapeutic drug monitoring to guide dose adjustments. CYP2C19 poor metabo…	CYP2C19 Ultrarapid Metabolizers, Rapid Metabolizers, Poor Metabolizers	N/A	Variation	Germline	10	PK	NR	#N/A	N/A	Clinical Pharmacogenetics Implementation Consortium	2016-12-07	https://cpicpgx.org/content/guideline/publication/TCA/2016/TCA_2016.pdf	2.45859	Psychiatry	Yes	#N/A	N/A	#N/A	#N/A	Yes	No
264	CPIC	Imipramine	CYP2D6	Imipramine-CYP2D6	Yes	"CYP2D6 ultrarapid metabolizer: Avoid tricyclic use due to potential lack of efficacy. Consider alternative drug not metabolized by CYP2D6. If a TCA is warranted, consider titrating to a higher target dose (compared to normal metabolizers). Utilize therapeutic drug monitoring to guide dose adjustments. CYP2D6 intermediate metabolizer: Consider a 25% reduction of recommended starting dose. Utilize…	CYP2D6 Ultrarapid Metabolizers, Intermediate Metabolizers, Poor Metabolizers	Yes	Variation	Germline	102	PK	NR	Yes	N/A	Clinical Pharmacogenetics Implementation Consortium	2016-12-07	https://cpicpgx.org/content/guideline/publication/TCA/2016/TCA_2016.pdf	2.45859	Psychiatry	Yes	No	N/A	N/A	Yes	No	No
265	FDA	Imipramine	CYP2D6	Imipramine-CYP2D6	Yes	"The biochemical activity of the drug metabolizing isozyme cytochrome P450 2D6 (debrisoquin hydroxylase) is reduced in a subset of the Caucasian population (about 7% to 10% of Caucasians are so-called “poor metabolizers”); reliable estimates of the prevalence of reduced P450 2D6 isozyme activity among Asian, African, and other populations are not yet available. Poor metabolizers have higher than …	CYP2D6 Poor Metabolizers	Yes	Variation	Germline	0	PK	UWC	Yes	W&P	U.S. Food and Drug Administration	2014-07-28	https://www.accessdata.fda.gov/drugsatfda_docs/label/2014/017090s078lbl.pdf	4.82136	Psychiatry	Yes	No	No	N/A	Yes	No	No
266	FDA	Indacaterol	UGT1A1	Indacaterol-UGT1A1	#N/A	"The pharmacokinetics of indacaterol were prospectively investigated in subjects with the UGT1A1 (TA)7/(TA)7 genotype (low UGT1A1 expression; also referred to as *28) and the (TA)6, (TA)6 genotype. Steady-state AUC and Cmax of indacaterol were 1.2-fold higher in the [(TA)7, (TA)7] genotype, suggesting no relevant effect of UGT1A1 genotype of indacaterol exposure."	UGT1A1*28	N/A	Variation	Germline	1	PK	None	#N/A	CP	U.S. Food and Drug Administration	2012-09-26	https://www.accessdata.fda.gov/drugsatfda_docs/label/2012/022383s002lbl.pdf	6.65572	Pulmonary	No	#N/A	No	#N/A	#N/A	Yes	No
267	FDA	Inotersen	TTR	Inotersen-TTR	#N/A	"Fifty-two percent of patients had Val30Met mutations in the TTR gene, with the remaining 48% comprised of 26 different other point mutations."	TTR Val30Met	N/A	Variation	Germline	1	PD	None	#N/A	AR	U.S. Food and Drug Administration	2018-10-05	https://www.accessdata.fda.gov/drugsatfda_docs/label/2018/211172lbl.pdf	0.632444	Neurology	No	#N/A	No	#N/A	#N/A	Yes	No
268	CPG	Inotuzumab ozogamicin	BCR-ABL1	Inotuzumab ozogamicin-BCR-ABL1	No	Inotuzumab listed as treatment option for Ph-Positive and Ph-Negative ALL	Philadelphia Chromosome-Positive or -Negative	No	Variation	Somatic	1	PD	None	No	N/A	National Comprehensive Cancer Network (Acute Lymphoblastic Leukemia Guideline)	2019-05-15	https://www.nccn.org/professionals/physician_gls/pdf/all_blocks.pdf	0.0246407	Hematology	No	No	No	No	No	No	No
269	FDA	Inotuzumab ozogamicin	BCR-ABL1	Inotuzumab ozogamicin-BCR-ABL1	No	"Eligible patients were ≥ 18 years of age with Philadelphia chromosome-negative or Philadelphia chromosome-positive relapsed or refractory B-cell precursor ALL."	Philadelphia Chromosome-Positive or -Negative	No	Variation	Somatic	1	PD	None	No	CS	U.S. Food and Drug Administration	2017-08-17	https://www.accessdata.fda.gov/drugsatfda_docs/label/2017/761040s000lbl.pdf	1.76591	Hematology	No	No	No	No	No	No	No
270	FDA	Ipilimumab	HLA-A	Ipilimumab-HLA-A	Yes	"The trial enrolled only patients with HLA-A2*0201 genotype; this HLA genotype facilitates the immune presentation of the investigational peptide vaccine."	HLA-A2*0201	N/A	Variation	Germline	1	PD	None	#N/A	CS	U.S. Food and Drug Administration	2019-05-08	https://www.accessdata.fda.gov/drugsatfda_docs/label/2019/125377s102lbl.pdf	0.0438056	Oncology	No	#N/A	No	#N/A	#N/A	No	No
271	CPG	Ipilimumab	PD-L1 (CD274)	Ipilimumab-PD-L1 (CD274)	Yes	"The use of PD-L1 as a biomarker for selection of anti-PD-1 therapy and/or nivolumab/ipilimumab combination therapy is an emerging research issue with non-uniform application among the NCCN Member Institutions."	PD-L1 Expression	N/A	Expression	Somatic		PD	None	#N/A	N/A	National Comprehensive Cancer Network (Cutaneous Melanoma Guideline)	2019-03-12	https://www.nccn.org/professionals/physician_gls/pdf/cutaneous_melanoma_blocks.pdf	0.199863	Oncology	No	#N/A	No	#N/A	#N/A	No	No
272	CPG	Irinotecan	UGT1A1	Irinotecan-UGT1A1	No	"Results from a dose-finding and pharmacokinetic study suggest that dosing of irinotecan should be individualized based on UGT1A1 genotype. The maximum tolerated dose of intravenous irinotecan every 3 weeks was 850 mg, 700 mg, and 400 mg in patients with the *1/*1, *1/*28, and *28/*28 genotypes, respectively."	UGT1A1*28	No	Variation	Germline	1	PK	DA	No	N/A	National Comprehensive Cancer Network (Colon Cancer Guideline)	2019-03-15	https://www.nccn.org/professionals/physician_gls/pdf/colon_blocks.pdf	0.19165	Oncology	Yes	No	No	No	No	No	No
273	FDA	Irinotecan	UGT1A1	Irinotecan-UGT1A1	No	"When administered in combination with other agents, or as a single-agent, a reduction in the starting dose by at least one level of CAMPTOSAR should be considered for patients known to be homozygous for the UGT1A1*28 allele. However, the precise dose reduction in this patient population is not known, and subsequent dose modifications should be considered based on individual patient tolerance to …	UGT1A1*28	No	Variation	Germline	1	PK	DA	No	D&A	U.S. Food and Drug Administration	2019-02-22	https://www.accessdata.fda.gov/drugsatfda_docs/label/2019/020571s050lbl.pdf	0.249144	Oncology	Yes	No	No	No	No	No	No
274	CPG	Isoflurane	CACNA1S	Isoflurane-CACNA1S	No	"Only trigger free anaesthesia should be used in all MH (malignant hyperthermia) suspected or susceptible patients."	CACNA1S Mutations Associated with Malignant Hyperthermia Susceptibility (2)	No	Variation	Germline	2	PD	NR	No	N/A	European Malignant Hyperthermia Group	2018-02-27	https://www.emhg.org/diagnosis	1.23477	Anesthetic	Yes	No	No	N/A	No	No	No
275	CPIC	Isoflurane	CACNA1S	Isoflurane-CACNA1S	No	"An individual heterozygous for an RYR1 or CACNA1S malignant hyperthermia susceptibility (MHS) causative variant as designated by the European Malignant Hyperthermia Group: Halogenated volatile anesthetics or depolarizing muscle relaxants succinylcholine are relatively contraindicated in persons with MHS. They should not be used, except in extraordinary circumstances in which the benefits outweig…	Homozygous for CACNA1S Malignant Hyperthermia Sensitizing Mutations (2)	No	Variation	Germline	2	PD	CI	No	N/A	Clinical Pharmacogenetics Implementation Consortium	2018-11-20	https://cpicpgx.org/content/guideline/publication/volatile_anesthetic_succinylcholine/2018/30499100.pdf	0.506502	Anesthetic	Yes	No	N/A	N/A	No	No	No
276	CPG	Isoflurane	RYR1	Isoflurane-RYR1	No	"Only trigger free anaesthesia should be used in all MH (malignant hyperthermia) suspected or susceptible patients."	RYR1 Mutations Associated with Malignant Hyperthermia Susceptibility (48)	No	Variation	Germline	48	PD	NR	No	N/A	European Malignant Hyperthermia Group	2018-02-27	https://www.emhg.org/diagnosis	1.23477	Anesthetic	Yes	No	No	N/A	No	No	No
277	CPIC	Isoflurane	RYR1	Isoflurane-RYR1	No	"An individual heterozygous for an RYR1 or CACNA1S malignant hyperthermia susceptibility (MHS) causative variant as designated by the European Malignant Hyperthermia Group: Halogenated volatile anesthetics or depolarizing muscle relaxants succinylcholine are relatively contraindicated in persons with MHS. They should not be used, except in extraordinary circumstances in which the benefits outweig…	Homozygous for RYR1 Malignant Hyperthermia Sensitizing Mutations (48)	No	Variation	Germline	48	PD	CI	No	N/A	Clinical Pharmacogenetics Implementation Consortium	2018-11-20	https://cpicpgx.org/content/guideline/publication/volatile_anesthetic_succinylcholine/2018/30499100.pdf	0.506502	Anesthetic	Yes	No	N/A	N/A	No	No	No
278	FDA	Isosorbide Dinitrate	CYB5R	Isosorbide Dinitrate-CYB5R	#N/A	"Even in patients totally without cytochrome b5 reductase activity, however, and even assuming that the nitrate moieties of isosorbide dinitrate are quantitatively applied to oxidation of hemoglobin, about 1 mg/kg of isosorbide dinitrate should be required before any of these patients manifests clinically significant (≥ 10%) methemoglobinemia."	Patients Totally Without CYB5R Activity	N/A	Variation	Germline	0	PD	None	#N/A	Overdosage	U.S. Food and Drug Administration	2014-10-24	https://www.accessdata.fda.gov/drugsatfda_docs/label/2014/019790s011lbl.pdf	4.58042	Cardiovascular	No	#N/A	No	#N/A	#N/A	Yes	No
279	FDA	Isosorbide Mononitrate	CYB5R	Isosorbide Mononitrate-CYB5R	#N/A	"Even in patients totally without cytochrome b5 reductase activity, however, and even assuming that the nitrate moieties of isosorbide dinitrate are quantitatively applied to oxidation of hemoglobin, about 1 mg/kg of isosorbide dinitrate should be required before any of these patients manifests clinically significant (≥ 10%) methemoglobinemia."	Patients Totally Without CYB5R Activity	N/A	Variation	Germline	0	PD	None	#N/A	Overdosage	U.S. Food and Drug Administration	2014-10-02	https://www.accessdata.fda.gov/drugsatfda_docs/label/2014/020215s024lbl.pdf	4.64066	Cardiovascular	No	#N/A	No	#N/A	#N/A	Yes	No
280	CPG	Ivacaftor	CFTR	Ivacaftor-CFTR	No	“The committee recommends IVA for individuals aged 2–5 years with a diagnosis of CF and gating mutations other than G551D or R117H.”	11 CFTR Mutations	Yes	Variation	Germline	11	PD	Indication	Yes	N/A	American Thoracic Society	2017-11-18	https://pubmed.ncbi.nlm.nih.gov/29342367/	1.51129	Pulmonary	Yes	No	Yes	No	Yes	No	Yes
281	CPIC	Ivacaftor	CFTR	Ivacaftor-CFTR	No	"Noncarrier of G551D-CFTR: Ivacaftor is not recommended. Homozygous for F508del-CFTR, rs113993960, or rs199826652: Ivacaftor is not recommended."	F508 Del, G551D, rs113993960, rs199826652	Yes	Variation	Germline	33	PD	NR	Yes	N/A	Clinical Pharmacogenetics Implementation Consortium	2014-02-24	https://cpicpgx.org/content/guideline/publication/ivacaftor/2014/24598717.pdf	5.24298	Pulmonary	Yes	No	N/A	No	Yes	No	Yes
282	FDA	Ivacaftor	CFTR	Ivacaftor-CFTR	No	"KALYDECO is a cystic fibrosis transmembrane conductance regulator (CFTR) potentiator indicated for the treatment of cystic fibrosis (CF) in patients age 6 months and older who have one mutation in the CFTR gene that is responsive to ivacaftor potentiation based on clinical and/or in vitro assay data."	38 CFTR Response Variants	Yes	Variation	Germline	38	PD	Indication	Yes	I&U	U.S. Food and Drug Administration	2019-04-29	https://www.accessdata.fda.gov/drugsatfda_docs/label/2019/203188s029,207925s008lbl.pdf	0.0684463	Pulmonary	Yes	No	Yes	No	Yes	No	Yes
283	CPG	Ivacaftor + Lumacaftor	CFTR	Ivacaftor + Lumacaftor-CFTR	No	"The committee suggests IVA/LUM combination therapy for individuals aged 12–17 years with a diagnosis of CF and two copies of the F508del mutation with PPFEV1 40%–90% (strong recommendation, moderate certainty in the evidence)."	CFTR F508Del Homozygotes	No	Variation	Germline	1	PD	Indication	No	N/A	American Thoracic Society	2017-11-18	https://pubmed.ncbi.nlm.nih.gov/29342367/	1.51129	Pulmonary	Yes	No	Yes	No	No	No	No
284	FDA	Ivacaftor + Lumacaftor	CFTR	Ivacaftor + Lumacaftor-CFTR	No	"ORKAMBI is a combination of lumacaftor and ivacaftor indicated for the treatment of cystic fibrosis (CF) in patients age 2 years and older who are homozygous for the F508del mutation in the CFTR gene. If the patient’s genotype is unknown, an FDA-cleared CF mutation test should be used to detect the presence of the F508del mutation on both alleles of the CFTR gene."	CFTR F508Del Homozygotes	No	Variation	Germline	1	PD	Indication	No	I&U	U.S. Food and Drug Administration	2018-08-15	https://www.accessdata.fda.gov/drugsatfda_docs/label/2018/206038s010lbl.pdf	0.772074	Pulmonary	Yes	No	Yes	No	No	No	No
285	FDA	Ivacaftor + Tezacaftor	CFTR	Ivacaftor + Tezacaftor-CFTR	#N/A	"SYMDEKO is indicated for the treatment of patients with cystic fibrosis (CF) aged 12 years and older who are homozygous for the F508del mutation or who have at least one mutation in the cystic fibrosis transmembrane conductance regulator (CFTR) gene that is responsive to tezacaftor/ivacaftor based on in vitro data and/or clinical evidence."	Responsive CFTR Mutation (27)	N/A	Variation	Germline	27	PD	Indication	#N/A	I&U	U.S. Food and Drug Administration	2018-02-12	https://www.accessdata.fda.gov/drugsatfda_docs/label/2018/210491lbl.pdf	1.27584	Pulmonary	Yes	#N/A	Yes	#N/A	#N/A	Yes	No
286	CPG	Ivosidenib	IDH1	Ivosidenib-IDH1	No	"For patients with IDH1 or IDH2 mutant AML, ivosidenib or enasidenib, respectively, or HMAs alone are recommended."	IDH1 Mutations (No Variants Specifically Mentioned)	Yes	Variation	Somatic	0	PD	Indication	No	N/A	National Comprehensive Cancer Network (Acute Myeloid Leukemia Guideline)	2019-05-07	https://www.nccn.org/professionals/physician_gls/pdf/aml_blocks.pdf	0.0465435	Hematology	Yes	No	Yes	No	Yes	No	No
287	FDA	Ivosidenib	IDH1	Ivosidenib-IDH1	No	"TIBSOVO is indicated for the treatment of newly-diagnosed acute myeloid leukemia (AML) with a susceptible isocitrate dehydrogenase-1 (IDH1) mutation as detected by an FDA-approved test in adult patients who are ≥ 75 years old or who have comorbidities that preclude use of intensive induction chemotherapy."	IDH1 R132 Mutations (5)	Yes	Variation	Somatic	5	PD	Indication	No	I&U	U.S. Food and Drug Administration	2019-05-02	https://www.accessdata.fda.gov/drugsatfda_docs/label/2019/211192s001lbl.pdf	0.0602327	Hematology	Yes	No	Yes	No	Yes	No	No
288	CPG	Ixabepilone	ERBB2	Ixabepilone-ERBB2	Yes	Listed as treatment option in table for "HER-2 Negative - Other regimens."	HER2-Negative	Yes	Expression	Somatic		PD	Indication	Yes	N/A	National Comprehensive Cancer Network (Breast Cancer Guideline)	2019-03-14	https://www.nccn.org/professionals/physician_gls/pdf/breast_blocks.pdf	0.194387	Oncology	Yes	Yes	Yes	Yes	Yes	No	No
289	FDA	Ixabepilone	ERBB2	Ixabepilone-ERBB2	Yes	"Tumors were ER-positive in 47% of patients, ER-negative in 43%, HER2-positive in 15%, HER2-negative in 61%, and ER-negative, PR-negative, HER2 negative in 25%."	HER2-Positive or -Negative	Yes	Expression	Somatic		PD	None	Yes	CS	U.S. Food and Drug Administration	2011-10-18	https://www.accessdata.fda.gov/drugsatfda_docs/label/2011/022065s006lbl.pdf	7.59754	Oncology	No	Yes	No	Yes	Yes	No	No
290	FDA	Ixabepilone	ESR	Ixabepilone-ESR	Yes	"Tumors were ER-positive in 47% of patients, ER-negative in 43%, HER2-positive in 15%, HER2-negative in 61%, and ER-negative, PR-negative, HER2 negative in 25%."	Estrogen Receptor-Positive or -Negative	N/A	Expression	Somatic		PD	None	#N/A	CS	U.S. Food and Drug Administration	2011-10-18	https://www.accessdata.fda.gov/drugsatfda_docs/label/2011/022065s006lbl.pdf	7.59754	Oncology	No	#N/A	No	#N/A	#N/A	Yes	No
291	FDA	Ixabepilone	PGR	Ixabepilone-PGR	Yes	"Tumors were ER-positive in 47% of patients, ER-negative in 43%, HER2-positive in 15%, HER2-negative in 61%, and ER-negative, PR-negative, HER2 negative in 25%."	Progesterone Receptor-Positive or -Negative	N/A	Expression	Somatic		PD	None	#N/A	CS	U.S. Food and Drug Administration	2011-10-18	https://www.accessdata.fda.gov/drugsatfda_docs/label/2011/022065s006lbl.pdf	7.59754	Oncology	No	#N/A	No	#N/A	#N/A	Yes	No
292	FDA	Lacosamide	CYP2C19	Lacosamide-CYP2C19	#N/A	"There are no clinically relevant differences in the pharmacokinetics of lacosamide between CYP2C19 poor metabolizers and extensive metabolizers. Results from a trial in poor metabolizers (PM) (N=4) and extensive metabolizers (EM) (N=8) of cytochrome P450 (CYP) 2C19 showed that lacosamide plasma concentrations were similar in PMs and EMs, but plasma concentrations and the amount excreted into uri…	CYP2C19 Poor Metabolizers	N/A	Variation	Germline	0	PK	NDA	#N/A	CP	U.S. Food and Drug Administration	2016-04-28	Not Available Online	3.06913	Neurology	No	#N/A	No	#N/A	#N/A	Yes	No
293	FDA	Lansoprazole	CYP2C19	Lansoprazole-CYP2C19	#N/A	"Concomitant administration of lansoprazole and tacrolimus may increase whole blood levels of tacrolimus, especially in transplant patients who are intermediate or poor metabolizers of CYP2C19."	CYP2C19 Intermediate Metabolizers and Poor Metabolizers	N/A	Variation	Germline	0	PK	None	#N/A	DI	U.S. Food and Drug Administration	2018-06-07	https://www.accessdata.fda.gov/drugsatfda_docs/label/2018/020406s087s088,021428s034s035lbl.pdf	0.960986	Gastroenterology	No	#N/A	No	#N/A	#N/A	Yes	No
294	CPG	Lapatinib	ERBB2	Lapatinib-ERBB2	Yes	Listed as treatment option in table for "Systemic Therapy for ER- and/or PR-positive recurrent or Stage IV disease with HER2-positive and premenopausal."	HER2-Positive	No	Expression	Somatic		PD	Indication	No	N/A	National Comprehensive Cancer Network (Breast Cancer Guideline)	2019-03-14	https://www.nccn.org/professionals/physician_gls/pdf/breast_blocks.pdf	0.194387	Oncology	Yes	No	Yes	No	No	No	No
295	FDA	Lapatinib	ERBB2	Lapatinib-ERBB2	Yes	"TYKERB is indicated in combination with: capecitabine for the treatment of patients with advanced or metastatic breast cancer whose tumors overexpress HER2 and who have received prior therapy including an anthracycline, a taxane, and trastuzumab."	HER2-Positive	No	Expression	Somatic		PD	Indication	No	I&U	U.S. Food and Drug Administration	2018-12-06	https://www.accessdata.fda.gov/drugsatfda_docs/label/2018/022059s024lbl.pdf	0.462697	Oncology	Yes	No	Yes	No	No	No	No
296	CPG	Lapatinib	ESR	Lapatinib-ESR	Yes	Listed as treatment option in table for "Systemic Therapy for ER- and/or PR-positive recurrent or Stage IV disease with HER2-positive and premenopausal."	Estrogen Receptor-Positive	No	Expression	Somatic		PD	Indication	No	N/A	National Comprehensive Cancer Network (Breast Cancer Guideline)	2019-03-14	https://www.nccn.org/professionals/physician_gls/pdf/breast_blocks.pdf	0.194387	Oncology	Yes	No	Yes	No	No	No	No
297	FDA	Lapatinib	ESR	Lapatinib-ESR	Yes	"TYKERB is indicated in combination with: letrozole for the treatment of postmenopausal women with hormone receptor-positive metastatic breast cancer that overexpresses the HER2 receptor for whom hormonal therapy is indicated."	Estrogen Receptor-Positive	No	Expression	Somatic		PD	Indication	No	I&U	U.S. Food and Drug Administration	2018-12-06	https://www.accessdata.fda.gov/drugsatfda_docs/label/2018/022059s024lbl.pdf	0.462697	Oncology	Yes	No	Yes	No	No	No	No
298	FDA	Lapatinib	HLA-A	Lapatinib-HLA-A	Yes	"The HLA alleles DQA1*02:01 and DRB1*07:01 were associated with hepatotoxicity reactions in a genetic substudy of a monotherapy trial with TYKERB (n = 1,194). Severe liver injury (ALT >5 times the upper limit of normal, NCI CTCAE Grade 3) occurred in 2% of patients overall; the incidence of severe liver injury among DQA1*02:01 or DRBI*07:01 allele carriers was 8% versus 0.5% in non-carriers. Thes…	HLA-DQA1*02:01	N/A	Variation	Germline	1	PD	None	#N/A	CP	U.S. Food and Drug Administration	2018-12-06	https://www.accessdata.fda.gov/drugsatfda_docs/label/2018/022059s024lbl.pdf	0.462697	Oncology	No	#N/A	No	#N/A	#N/A	Yes	No
299	FDA	Lapatinib	HLA-B	Lapatinib-HLA-B	Yes	"The HLA alleles DQA1*02:01 and DRB1*07:01 were associated with hepatotoxicity reactions in a genetic substudy of a monotherapy trial with TYKERB (n = 1,194). Severe liver injury (ALT >5 times the upper limit of normal, NCI CTCAE Grade 3) occurred in 2% of patients overall; the incidence of severe liver injury among DQA1*02:01 or DRBI*07:01 allele carriers was 8% versus 0.5% in non-carriers. Thes…	HLA-DRB1*07:01	N/A	Variation	Germline	1	PD	None	#N/A	CP	U.S. Food and Drug Administration	2018-12-06	https://www.accessdata.fda.gov/drugsatfda_docs/label/2018/022059s024lbl.pdf	0.462697	Oncology	No	#N/A	No	#N/A	#N/A	Yes	No
300	CPG	Lapatinib	PGR	Lapatinib-PGR	Yes	Listed as treatment option in table for "Systemic Therapy for ER- and/or PR-positive recurrent or Stage IV disease with HER2-positive and premenopausal."	Progesterone Receptor-Positive	No	Expression	Somatic		PD	Indication	No	N/A	National Comprehensive Cancer Network (Breast Cancer Guideline)	2019-03-14	https://www.nccn.org/professionals/physician_gls/pdf/breast_blocks.pdf	0.194387	Oncology	Yes	No	Yes	No	No	No	No
301	FDA	Lapatinib	PGR	Lapatinib-PGR	Yes	"TYKERB is indicated in combination with: letrozole for the treatment of postmenopausal women with hormone receptor-positive metastatic breast cancer that overexpresses the HER2 receptor for whom hormonal therapy is indicated."	Progesterone Receptor-Positive	No	Expression	Somatic		PD	Indication	No	I&U	U.S. Food and Drug Administration	2018-12-06	https://www.accessdata.fda.gov/drugsatfda_docs/label/2018/022059s024lbl.pdf	0.462697	Oncology	Yes	No	Yes	No	No	No	No
302	CPG	Larotrectinib	NTRK	Larotrectinib-NTRK	No	"Larotrectinib is a treatment option for patients with metastatic colorectal cancer that is NTRK gene fusion positive."	NTRK Gene Fusion-Positive	No	Variation	Somatic	1	PD	Indication	No	N/A	National Comprehensive Cancer Network (Colon Cancer Guideline)	2019-03-15	https://www.nccn.org/professionals/physician_gls/pdf/colon_blocks.pdf	0.19165	Oncology	Yes	No	Yes	No	No	No	No
303	FDA	Larotrectinib	NTRK	Larotrectinib-NTRK	No	"VITRAKVI is indicated for the treatment of adult and pediatric patients with solid tumors that: have a neurotrophic receptor tyrosine kinase (NTRK) gene fusion without a known acquired resistance mutation."	NTRK Gene Fusion	No	Variation	Somatic	0	PD	Indication	No	I&U	U.S. Food and Drug Administration	2018-11-26	https://www.accessdata.fda.gov/drugsatfda_docs/label/2018/210861s000lbl.pdf	0.490075	Oncology	Yes	No	Yes	No	No	No	No
304	FDA	Ledipasvir + Sofosbuvir	IFNL3	Ledipasvir + Sofosbuvir-IFNL3	#N/A	"Of the 647 treated subjects, the median age was 55 years (range: 20 to 75); 58% of the subjects were male; 78% were White; 19% were Black; 6% were Hispanic or Latino; mean body mass index was 28 kg/m2 (range: 18 to 56 kg/m2); 81% had baseline HCV RNA levels greater than or equal to 800,000 IU per mL; 80% had genotype 1a HCV infection; 73% had non-C/C IL28B alleles (CT or TT)."	Non-CC IL28b Genotypes	N/A	Variation	Germline	1	PD	None	#N/A	CS	U.S. Food and Drug Administration	2017-11-09	https://www.accessdata.fda.gov/drugsatfda_docs/label/2017/205834s024lbl.pdf	1.53593	Antiviral	No	#N/A	No	#N/A	#N/A	Yes	No
305	FDA	Lenalidomide	Chr 5q	Lenalidomide-Chr 5q	#N/A	"REVLIMID is a thalidomide analogue indicated for the treatment of patients with: transfusion-dependent anemia due to low- or intermediate-1-risk myelodysplastic syndromes (MDS) associated with a deletion 5q abnormality with or without additional cytogenetic abnormalities."	Chromosome 5q Deletion	N/A	Variation	Somatic	1	PD	Indication	#N/A	I&U	U.S. Food and Drug Administration	2019-01-22	https://www.accessdata.fda.gov/drugsatfda_docs/label/2019/021880s056lbl.pdf	0.334018	Hematology	Yes	#N/A	Yes	#N/A	#N/A	Yes	No
306	FDA	Lesinurad	CYP2C9	Lesinurad-CYP2C9	#N/A	"Lesinurad exposure is increased when ZURAMPIC is co-administered with inhibitors of CYP2C9, and in CYP2C9 poor metabolizers. ZURAMPIC should be used with caution in patients taking moderate inhibitors of CYP2C9 (eg, fluconazole, amiodarone), and in CYP2C9 poor metabolizers."	CYP2C9 Poor Metabolizers	N/A	Variation	Germline	0	PK	UWC	#N/A	DI	U.S. Food and Drug Administration	2015-12-22	https://www.accessdata.fda.gov/drugsatfda_docs/label/2015/207988lbl.pdf	3.41958	Rheumatology	Yes	#N/A	No	#N/A	#N/A	Yes	No
307	CPG	Letrozole	ERBB2	Letrozole-ERBB2	Yes	Listed as treatment option in table for "Systemic Therapy for ER- and/or PR-positive recurrent or Stage IV disease with HER2-negative and premenopausal or HER2-positive and premenopausal."	HER2-Positive or HER2-Negative	N/A	Expression	Somatic		PD	Indication	#N/A	N/A	National Comprehensive Cancer Network (Breast Cancer Guideline)	2019-03-14	https://www.nccn.org/professionals/physician_gls/pdf/breast_blocks.pdf	0.194387	Oncology	Yes	#N/A	Yes	#N/A	#N/A	Yes	No
308	CPG	Letrozole	ESR	Letrozole-ESR	Yes	Listed as treatment option in table for "Systemic Therapy for ER- and/or PR-positive recurrent or Stage IV disease with HER2-negative and premenopausal or HER2-positive and premenopausal."	Estrogen Receptor-Positive	No	Expression	Somatic		PD	Indication	No	N/A	National Comprehensive Cancer Network (Breast Cancer Guideline)	2019-03-14	https://www.nccn.org/professionals/physician_gls/pdf/breast_blocks.pdf	0.194387	Oncology	Yes	No	Yes	No	No	No	No
309	FDA	Letrozole	ESR	Letrozole-ESR	Yes	"Femara (letrozole) is indicated for the adjuvant treatment of postmenopausal women with hormone receptor positive early breast cancer."	Estrogen Receptor-Positive	No	Expression	Somatic		PD	Indication	No	I&U	U.S. Food and Drug Administration	2018-04-05	https://www.accessdata.fda.gov/drugsatfda_docs/label/2018/020726s035lbl.pdf	1.13347	Oncology	Yes	No	Yes	No	No	No	No
310	CPG	Letrozole	PGR	Letrozole-PGR	Yes	Listed as treatment option in table for "Systemic Therapy for ER- and/or PR-positive recurrent or Stage IV disease with HER2-negative and premenopausal or HER2-positive and premenopausal."	Progesterone Receptor-Positive	No	Expression	Somatic		PD	Indication	No	N/A	National Comprehensive Cancer Network (Breast Cancer Guideline)	2019-03-14	https://www.nccn.org/professionals/physician_gls/pdf/breast_blocks.pdf	0.194387	Oncology	Yes	No	Yes	No	No	No	No
311	FDA	Letrozole	PGR	Letrozole-PGR	Yes	"Femara (letrozole) is indicated for the adjuvant treatment of postmenopausal women with hormone receptor positive early breast cancer."	Progesterone Receptor-Positive	No	Expression	Somatic		PD	Indication	No	I&U	U.S. Food and Drug Administration	2018-04-05	https://www.accessdata.fda.gov/drugsatfda_docs/label/2018/020726s035lbl.pdf	1.13347	Oncology	Yes	No	Yes	No	No	No	No
312	FDA	Lidocaine + Prilocaine	G6PD	Lidocaine + Prilocaine-G6PD	#N/A	"Although all patients are at risk for methemoglobinemia, patients with glucose-6-phosphate dehydrogenase deficiency, congenital or idiopathic methemoglobinemia, cardiac or pulmonary compromise, infants under 6 months of age, and concurrent exposure to oxidizing agents or their metabolites are more susceptible to developing clinical manifestations of the condition. If local anesthetics must be us…	G6PD Deficiency	N/A	Variation	Germline	0	PD	UWC	#N/A	W&P	U.S. Food and Drug Administration	2018-11-02	https://www.accessdata.fda.gov/drugsatfda_docs/label/2018/021451s014lbl.pdf	0.555784	Anesthetic	Yes	#N/A	No	#N/A	#N/A	Yes	No
313	FDA	Lidocaine + Tetracaine	G6PD	Lidocaine + Tetracaine-G6PD	#N/A	"Although all patients are at risk for methemoglobinemia, patients with glucose-6-phosphate dehydrogenase deficiency, congenital or idiopathic methemoglobinemia, cardiac or pulmonary compromise, infants under 6 months of age, and concurrent exposure to oxidizing agents or their metabolites are more susceptible to developing clinical manifestations of the condition. If local anesthetics must be us…	G6PD Deficiency	N/A	Variation	Germline	0	PD	UWC	#N/A	W&P	U.S. Food and Drug Administration	2018-12-11	https://www.accessdata.fda.gov/drugsatfda_docs/label/2018/021717s010lbl.pdf	0.449008	Anesthetic	Yes	#N/A	No	#N/A	#N/A	Yes	No
314	FDA	Lofexidine	CYP2D6	Lofexidine-CYP2D6	#N/A	"Although the pharmacokinetics of LUCEMYRA have not been systematically evaluated in patients who do not express the drug metabolizing enzyme CYP2D6, it is likely that the exposure to LUCEMYRA would be increased similarly to taking strong CYP2D6 inhibitors (approximately 28%). Monitor adverse events such as orthostatic hypotension and bradycardia in known CYP2D6 poor metabolizers. Approximately 8…	CYP2D6 Poor Metabolizers	N/A	Variation	Germline	0	PK	UWC	#N/A	SP	U.S. Food and Drug Administration	2018-05-16	https://www.accessdata.fda.gov/drugsatfda_docs/label/2018/209229s000lbl.pdf	1.02122	Addiction	Yes	#N/A	No	#N/A	#N/A	Yes	No
315	CPG	Lorlatinib	ALK	Lorlatinib-ALK	No	"For the 2019 update (Version 2), the NCCN NSCLC Panel now recommends lorlatinib (category 2A) as a subsequent therapy option for select patients with ALK-positive NSCLC who have progressed after treatment with ALK inhibitors."	ALK Rearrangement-Positive	No	Variation	Somatic	1	PD	Indication	No	N/A	National Comprehensive Cancer Network (Non-Small Cell Lung Cancer Guideline)	2019-04-29	https://www.nccn.org/professionals/physician_gls/pdf/nscl_blocks.pdf	0.0684463	Oncology	Yes	No	Yes	No	No	No	No
316	FDA	Lorlatinib	ALK	Lorlatinib-ALK	No	"LORBRENA is indicated for the treatment of patients with anaplastic lymphoma kinase (ALK)-positive metastatic non-small cell lung cancer (NSCLC) whose disease has progressed on: crizotinib and at least one other ALK inhibitor for metastatic disease; or alectinib as the first ALK inhibitor therapy for metastatic disease; or ceritinib as the first ALK inhibitor therapy for metastatic disease."	ALK-Positive	No	Variation	Somatic	1	PD	Indication	No	I&U	U.S. Food and Drug Administration	2018-11-02	https://www.accessdata.fda.gov/drugsatfda_docs/label/2018/210868s000lbl.pdf	0.555784	Oncology	Yes	No	Yes	No	No	No	No
317	CPG	Lorlatinib	ROS1	Lorlatinib-ROS1	No	"For the 2019 update (Version 2), the NCCN NSCLC Panel now recommends lorlatinib (category 2A) as a subsequent therapy option for select patients with ROS1-positive NSCLC who have progressed after treatment with crizotinib or ceritinib."	ROS1 Rearrangement-Positive	No	Variation	Somatic	1	PD	Indication	Yes	N/A	National Comprehensive Cancer Network (Non-Small Cell Lung Cancer Guideline)	2019-04-29	https://www.nccn.org/professionals/physician_gls/pdf/nscl_blocks.pdf	0.0684463	Oncology	Yes	Yes	Yes	Yes	Yes	No	No
318	FDA	Lorlatinib	ROS1	Lorlatinib-ROS1	No	"The data in Warnings and Precautions reflect exposure to LORBRENA in 332 patients with ALK-positive or ROS1-positive, metastatic non small cell lung cancer (NSCLC) enrolled in a multi-cohort, multinational, non-comparative, dose-finding, and activity-estimating trial (Study B7461001) who received LORBRENA at doses ranging from 10 mg to 200 mg daily in single or divided doses."	ROS1-Positive	No	Variation	Somatic	1	PD	None	Yes	AR	U.S. Food and Drug Administration	2018-11-02	https://www.accessdata.fda.gov/drugsatfda_docs/label/2018/210868s000lbl.pdf	0.555784	Oncology	No	Yes	No	Yes	Yes	No	No
319	FDA	Lusutrombopag	F2	Lusutrombopag-F2	#N/A	"Consider the potential increased thrombotic risk when administering MULPLETA to patients with known risk factors for thromboembolism, including genetic pro‐thrombotic conditions (Factor V Leiden, Prothrombin 20210A, Antithrombin deficiency, or Protein C or S deficiency). In patients with ongoing or prior thrombosis or absence of hepatopetal blood flow, MULPLETA should only be used if the potenti…	Prothrombin 20210A	N/A	Variation	Germline	1	PD	UWC	#N/A	W&P	U.S. Food and Drug Administration	2018-07-31	https://www.accessdata.fda.gov/drugsatfda_docs/label/2018/210923s000lbl.pdf	0.813142	Cardiovascular	Yes	#N/A	No	#N/A	#N/A	Yes	No
320	FDA	Lusutrombopag	F5	Lusutrombopag-F5	#N/A	"Consider the potential increased thrombotic risk when administering MULPLETA to patients with known risk factors for thromboembolism, including genetic pro‐thrombotic conditions (Factor V Leiden, Prothrombin 20210A, Antithrombin deficiency, or Protein C or S deficiency). In patients with ongoing or prior thrombosis or absence of hepatopetal blood flow, MULPLETA should only be used if the potenti…	Factor V Leiden	N/A	Variation	Germline	0	PD	UWC	#N/A	W&P	U.S. Food and Drug Administration	2018-07-31	https://www.accessdata.fda.gov/drugsatfda_docs/label/2018/210923s000lbl.pdf	0.813142	Cardiovascular	Yes	#N/A	No	#N/A	#N/A	Yes	No
321	FDA	Lusutrombopag	PROC	Lusutrombopag-PROC	#N/A	"Consider the potential increased thrombotic risk when administering MULPLETA to patients with known risk factors for thromboembolism, including genetic pro‐thrombotic conditions (Factor V Leiden, Prothrombin 20210A, Antithrombin deficiency, or Protein C or S deficiency). In patients with ongoing or prior thrombosis or absence of hepatopetal blood flow, MULPLETA should only be used if the potenti…	Protein C Deficiency	N/A	Variation	Germline	0	PD	UWC	#N/A	W&P	U.S. Food and Drug Administration	2018-07-31	https://www.accessdata.fda.gov/drugsatfda_docs/label/2018/210923s000lbl.pdf	0.813142	Cardiovascular	Yes	#N/A	No	#N/A	#N/A	Yes	No
322	FDA	Lusutrombopag	PROS1	Lusutrombopag-PROS1	#N/A	"Consider the potential increased thrombotic risk when administering MULPLETA to patients with known risk factors for thromboembolism, including genetic pro‐thrombotic conditions (Factor V Leiden, Prothrombin 20210A, Antithrombin deficiency, or Protein C or S deficiency). In patients with ongoing or prior thrombosis or absence of hepatopetal blood flow, MULPLETA should only be used if the potenti…	Protein S Deficiency	N/A	Variation	Germline	0	PD	UWC	#N/A	W&P	U.S. Food and Drug Administration	2018-07-31	https://www.accessdata.fda.gov/drugsatfda_docs/label/2018/210923s000lbl.pdf	0.813142	Cardiovascular	Yes	#N/A	No	#N/A	#N/A	Yes	No
323	FDA	Lusutrombopag	SERPINC1	Lusutrombopag-SERPINC1	#N/A	"Consider the potential increased thrombotic risk when administering MULPLETA to patients with known risk factors for thromboembolism, including genetic pro‐thrombotic conditions (Factor V Leiden, Prothrombin 20210A, Antithrombin deficiency, or Protein C or S deficiency). In patients with ongoing or prior thrombosis or absence of hepatopetal blood flow, MULPLETA should only be used if the potenti…	Antithrombin Deficiency	N/A	Variation	Germline	0	PD	UWC	#N/A	W&P	U.S. Food and Drug Administration	2018-07-31	https://www.accessdata.fda.gov/drugsatfda_docs/label/2018/210923s000lbl.pdf	0.813142	Cardiovascular	Yes	#N/A	No	#N/A	#N/A	Yes	No
324	FDA	Mafenide	G6PD	Mafenide-G6PD	#N/A	"Fatal hemolytic anemia with disseminated intravascular coagulation, presumably related to a glucose-6-phosphate dehydrogenase deficiency, has been reported following therapy with mafenide acetate."	G6PD Deficiency	N/A	Variation	Germline	0	PD	None	#N/A	W&P	U.S. Food and Drug Administration	1998-06-05	https://www.accessdata.fda.gov/drugsatfda_docs/label/1998/19832lbl.pdf	20.9665	Anti-Infective	No	#N/A	No	#N/A	#N/A	Yes	No
325	FDA	Meclizine	CYP2D6	Meclizine-CYP2D6	#N/A	"The genetic polymorphism of CYP2D6 that results in extensive-, poor-, intermediate- and ultrarapid metabolizer phenotypes could contribute to large inter-individual variability in meclizine exposure."	CYP2D6 Ultrarapid Metabolizers, Intermediate Metabolizers, Poor Metabolizers	N/A	Variation	Germline	0	PK	None	#N/A	CP	U.S. Food and Drug Administration	2018-04-13	https://www.accessdata.fda.gov/drugsatfda_docs/label/2018/010721s061lbl.pdf	1.11157	Gastroenterology	No	#N/A	No	#N/A	#N/A	Yes	No
326	FDA	Meloxicam	CYP2C9	Meloxicam-CYP2C9	#N/A	"In patients who are known or suspected to be poor CYP2C9 metabolizers based on genotype or previous history/experience with other CYP2C9 substrates (such as warfarin or phenytoin), consider dose reduction, as these patients may have abnormally high plasma levels of meloxicam due to reduced metabolic clearance. Monitor these patients for adverse effects."	CYP2C9 Poor Metabolizers	N/A	Variation	Germline	0	PK	DA	#N/A	SP	U.S. Food and Drug Administration	2018-10-19	https://www.accessdata.fda.gov/drugsatfda_docs/label/2018/211210s000lbl.pdf	0.594114	Anesthetic	Yes	#N/A	No	#N/A	#N/A	Yes	No
327	FDA	Mepivacaine	G6PD	Mepivacaine-G6PD	#N/A	"Although all patients are at risk for methemoglobinemia, patients with glucose-6-phosphate dehydrogenase deficiency, congenital or idiopathic methemoglobinemia, cardiac or pulmonary compromise, infants under 6 months of age, and concurrent exposure to oxidizing agents or their metabolites are more susceptible to developing clinical manifestations of the condition. If local anesthetics must be us…	G6PD Deficiency	N/A	Variation	Germline	0	PD	UWC	#N/A	W&P	U.S. Food and Drug Administration	2018-11-02	https://www.accessdata.fda.gov/drugsatfda_docs/label/2018/012250s037lbl.pdf	0.555784	Anesthetic	Yes	#N/A	No	#N/A	#N/A	Yes	No
328	CPIC	Mercaptopurine	NUDT15	Mercaptopurine-NUDT15	Yes	"NUDT15 intermediate metabolizer, possible intermediate metabolizer: Start with reduced starting doses (30–80% of normal dose) if normal starting dose is ≥ 75 mg/m2/day or ≥ 1.5 mg/kg/day (e.g., start at 22.5–60 mg/m2/day or 0.45–1.2 mg/kg/day) and adjust doses of mercaptopurine based on degree of myelosuppression and disease-specific guidelines. Allow 2–4 weeks to reach steady-state after each d…	NUDT15 Intermediate Metabolizers, Poor Metabolizers	Yes	Variation	Germline	6	PK	NR	Yes	N/A	Clinical Pharmacogenetics Implementation Consortium	2013-01-03	https://cpicpgx.org/content/guideline/publication/thiopurines/2018/30447069.pdf	6.38467	Hematology	Yes	No	N/A	N/A	Yes	No	No
329	FDA	Mercaptopurine	NUDT15	Mercaptopurine-NUDT15	Yes	"Consider testing for TPMT and NUDT15 deficiency in patients who experience severe bone marrow toxicities or repeated episodes of myelosuppression. Patients with homozygous deficiency of either TPMT or NUDT15 typically require 10% or less of the standard PURIXAN dosage. Reduce initial dosage in patients who are known to have homozygous TPMT or NUDT15 deficiency. For patients with heterozygous def…	Homozygous Deficiency in NUDT15 (Mentions NUDT15*2, NUDT15*3)	Yes	Variation	Germline	2	PK	DA	Yes	D&A	U.S. Food and Drug Administration	2018-02-02	https://www.accessdata.fda.gov/drugsatfda_docs/label/2018/205919s003lbl.pdf	1.30322	Hematology	Yes	No	No	N/A	Yes	No	No
330	CPG	Mercaptopurine	TPMT	Mercaptopurine-TPMT	Yes	"Heterozygosity at the TPMT gene locus occurs in 5% to 10% of the population and has been shown to have intermediate enzyme activity. Therefore, a 10% to 16% reduction in 6-MP dose is necessary in these patients to prevent toxicity. Determination of patient TPMT genotyping using genomic DNA is recommended to optimize 6-MP dosing, especially in patients who experience myelosuppression at standard …	Heterozygous Deficiency in TPMT	Yes	Variation	Germline	0	PK	DA	Yes	N/A	National Comprehensive Cancer Network (Acute Lymphoblastic Leukemia Guideline)	2019-04-05	https://www.nccn.org/professionals/physician_gls/pdf/all_blocks.pdf	0.134155	Hematology	Yes	No	No	No	Yes	No	Yes
331	CPIC	Mercaptopurine	TPMT	Mercaptopurine-TPMT	Yes	"TPMT intermediate metabolizer, possible intermediate metabolizer: Start with reduced starting doses (30–80% of normal dose) if normal starting dose is ≥ 75 mg/m2/day or ≥ 1.5 mg/kg/day (e.g., start at 22.5–60 mg/m2/day or 0.45–1.2 mg/kg/day) and adjust doses of mercaptopurine based on degree of myelosuppression and disease-specific guidelines. Allow 2–4 weeks to reach steady-state after each dos…	TPMT Intermediate Metabolizers, Poor Metabolizers	Yes	Variation	Germline	9	PK	NR	Yes	N/A	Clinical Pharmacogenetics Implementation Consortium	2013-01-03	https://cpicpgx.org/content/guideline/publication/thiopurines/2018/30447069.pdf	6.38467	Hematology	Yes	No	N/A	No	Yes	No	Yes
332	FDA	Mercaptopurine	TPMT	Mercaptopurine-TPMT	Yes	"Consider testing for TPMT and NUDT15 deficiency in patients who experience severe bone marrow toxicities or repeated episodes of myelosuppression. Patients with homozygous deficiency of either TPMT or NUDT15 typically require 10% or less of the standard PURIXAN dosage. Reduce initial dosage in patients who are known to have homozygous TPMT or NUDT15 deficiency. For patients with heterozygous def…	Homozygous Deficiency in TPMT (TPMT*2, TPMT*3A, TPMT*3C)	Yes	Variation	Germline	3	PK	DA	Yes	D&A	U.S. Food and Drug Administration	2018-02-02	https://www.accessdata.fda.gov/drugsatfda_docs/label/2018/205919s003lbl.pdf	1.30322	Hematology	Yes	No	No	No	Yes	No	Yes
333	CPG	Methoxyflurane	CACNA1S	Methoxyflurane-CACNA1S	No	"Only trigger free anaesthesia should be used in all MH (malignant hyperthermia) suspected or susceptible patients."	CACNA1S Mutations Associated with Malignant Hyperthermia Susceptibility (2)	No	Variation	Germline	2	PD	NR	No	N/A	European Malignant Hyperthermia Group	2018-02-27	https://www.emhg.org/diagnosis	1.23477	Anesthetic	Yes	No	No	N/A	No	No	No
334	CPIC	Methoxyflurane	CACNA1S	Methoxyflurane-CACNA1S	No	"An individual heterozygous for an RYR1 or CACNA1S malignant hyperthermia susceptibility (MHS) causative variant as designated by the European Malignant Hyperthermia Group: Halogenated volatile anesthetics or depolarizing muscle relaxants succinylcholine are relatively contraindicated in persons with MHS. They should not be used, except in extraordinary circumstances in which the benefits outweig…	Homozygous for CACNA1S Malignant Hyperthermia Sensitizing Mutations (2)	No	Variation	Germline	2	PD	CI	No	N/A	Clinical Pharmacogenetics Implementation Consortium	2018-11-20	https://cpicpgx.org/content/guideline/publication/volatile_anesthetic_succinylcholine/2018/30499100.pdf	0.506502	Anesthetic	Yes	No	N/A	N/A	No	No	No
335	CPG	Methoxyflurane	RYR1	Methoxyflurane-RYR1	No	"Only trigger free anaesthesia should be used in all MH (malignant hyperthermia) suspected or susceptible patients."	RYR1 Mutations Associated with Malignant Hyperthermia Susceptibility (48)	No	Variation	Germline	48	PD	NR	No	N/A	European Malignant Hyperthermia Group	2018-02-27	https://www.emhg.org/diagnosis	1.23477	Anesthetic	Yes	No	No	N/A	No	No	No
336	CPIC	Methoxyflurane	RYR1	Methoxyflurane-RYR1	No	"An individual heterozygous for an RYR1 or CACNA1S malignant hyperthermia susceptibility (MHS) causative variant as designated by the European Malignant Hyperthermia Group: Halogenated volatile anesthetics or depolarizing muscle relaxants succinylcholine are relatively contraindicated in persons with MHS. They should not be used, except in extraordinary circumstances in which the benefits outweig…	Homozygous for RYR1 Malignant Hyperthermia Sensitizing Mutations (48)	No	Variation	Germline	48	PD	CI	No	N/A	Clinical Pharmacogenetics Implementation Consortium	2018-11-20	https://cpicpgx.org/content/guideline/publication/volatile_anesthetic_succinylcholine/2018/30499100.pdf	0.506502	Anesthetic	Yes	No	N/A	N/A	No	No	No
337	FDA	Methylene Blue	G6PD	Methylene Blue-G6PD	#N/A	"PROVAYBLUE™ is contraindicated in the following conditions: patients with glucose-6-phosphate dehydrogenase deficiency (G6PD) due to the risk of hemolytic anemia."	G6PD Deficiency	N/A	Variation	Germline	0	PD	CI	#N/A	CI	U.S. Food and Drug Administration	2018-05-21	https://www.accessdata.fda.gov/drugsatfda_docs/label/2018/204630s006lbl.pdf	1.00753	Medical Countermeasures	Yes	#N/A	No	#N/A	#N/A	Yes	No
338	FDA	Metoclopramide	CYB5R	Metoclopramide-CYB5R	#N/A	"Metoclopramide-treated patients with NADH-cytochrome b5 reductase deficiency are at an increased risk of developing methemoglobinemia and/or sulfhemoglobinemia."	CYB5R Deficiency	N/A	Variation	Germline	0	PD	None	#N/A	SP	U.S. Food and Drug Administration	2017-08-29	https://www.accessdata.fda.gov/drugsatfda_docs/label/2017/017854s062lbl.pdf	1.73306	Gastroenterology	No	#N/A	No	#N/A	#N/A	Yes	No
339	FDA	Metoclopramide	CYP2D6	Metoclopramide-CYP2D6	#N/A	"Table 1 displays the recommended daily dosage and maximum daily dosage for adults and dosage adjustments for patients with moderate or severe hepatic impairment (Child-Pugh B or C), in patients with creatinine clearance less than 60 mL/minute, in cytochrome P450 2D6 (CYP2D6) poor metabolizers, and with concomitant use with strong CYP2D6 inhibitors. (See Table 1)"	CYP2D6 Poor Metabolizers	N/A	Variation	Germline	0	PK	DA	#N/A	D&A	U.S. Food and Drug Administration	2017-08-29	https://www.accessdata.fda.gov/drugsatfda_docs/label/2017/017854s062lbl.pdf	1.73306	Gastroenterology	Yes	#N/A	No	#N/A	#N/A	Yes	No
340	FDA	Metoclopramide	G6PD	Metoclopramide-G6PD	#N/A	"For patients with glucose-6-phosphate dehydrogenase (G6PD) deficiency with metoclopramide-induced methemoglobinemia, methylene blue treatment is not recommended. Methylene blue may cause hemolytic anemia in patients with G6PD deficiency, which may be fatal."	G6PD Deficiency	N/A	Variation	Germline	0	PD	NR	#N/A	SP	U.S. Food and Drug Administration	2017-08-29	https://www.accessdata.fda.gov/drugsatfda_docs/label/2017/017854s062lbl.pdf	1.73306	Gastroenterology	Yes	#N/A	No	#N/A	#N/A	Yes	No
341	FDA	Metoprolol	CYP2D6	Metoprolol-CYP2D6	#N/A	"Metoprolol is metabolized predominantly by CYP2D6, an enzyme that is absent in about 8% of Caucasians (poor metabolizers) and about 2% of most other populations. CYP2D6 can be inhibited by a number of drugs. Poor metabolizers and extensive metabolizers who concomitantly use CYP2D6 inhibiting drugs will have increased (several-fold) metoprolol blood levels, decreasing metoprolol's cardioselectivi…	CYP2D6 Poor Metabolizers	N/A	Variation	Germline	0	PK	None	#N/A	CP	U.S. Food and Drug Administration	2014-05-06	https://www.accessdata.fda.gov/drugsatfda_docs/label/2014/019962s044lbl.pdf	5.0486	Cardiovascular	No	#N/A	No	#N/A	#N/A	Yes	No
342	CPG	Midostaurin	FLT3	Midostaurin-FLT3	Yes	"For patients with intermediaterisk AML, midostaurin and GO are added to standard-dose cytarabine (200 mg/m2 continuous infusion) for 7 days combined with daunorubicin (60 mg/m2 for 3 days) for patients with FLT3- and CD33-positive AML, respectively, as category 2A recommendations."	FTL3 Mutation-Positive (D835 Mutation Mentioned)	Yes	Variation	Somatic	1	PD	Indication	No	N/A	National Comprehensive Cancer Network (Acute Myeloid Leukemia Guideline)	2019-05-07	https://www.nccn.org/professionals/physician_gls/pdf/aml_blocks.pdf	0.0465435	Hematology	Yes	No	Yes	No	Yes	No	No
343	FDA	Midostaurin	FLT3	Midostaurin-FLT3	Yes	"RYDAPT is indicated, in combination with standard cytarabine and daunorubicin induction and cytarabine consolidation chemotherapy, for the treatment of adult patients with newly diagnosed acute myeloid leukemia (AML) who are FLT3 mutation-positive, as detected by a FDA approved test."	FLT3 Mutation-Positive (None Specifically Mentioned)	Yes	Variation	Somatic	0	PD	Indication	No	I&U	U.S. Food and Drug Administration	2018-06-21	https://www.accessdata.fda.gov/drugsatfda_docs/label/2018/207997s002lbl.pdf	0.922656	Hematology	Yes	No	Yes	No	Yes	No	No
344	FDA	Midostaurin	KIT	Midostaurin-KIT	Yes	"Among these patients, 36% had prior therapy for SM, and 82% had the KIT D816V mutation detected at baseline."	KIT D816V Mutation	N/A	Variation	Somatic	1	PD	None	#N/A	CS	U.S. Food and Drug Administration	2018-06-21	https://www.accessdata.fda.gov/drugsatfda_docs/label/2018/207997s002lbl.pdf	0.922656	Hematology	No	#N/A	No	#N/A	#N/A	Yes	No
345	FDA	Midostaurin	NPM1	Midostaurin-NPM1	Yes	"NPM1 mutations were identified in 55% of patients tested on the midostaurin arm and 60% of patients tested on the placebo arm."	NPM1 Mutations	N/A	Variation	Somatic	0	PD	None	#N/A	CS	U.S. Food and Drug Administration	2018-06-21	https://www.accessdata.fda.gov/drugsatfda_docs/label/2018/207997s002lbl.pdf	0.922656	Hematology	No	#N/A	No	#N/A	#N/A	Yes	No
346	FDA	Migalastat	GLA	Migalastat-GLA	#N/A	"GALAFOLD is indicated for the treatment of adults with a confirmed diagnosis of Fabry disease and an amenable galactosidase alpha gene (GLA) variant based on in vitro assay data."	Amenable GLA Variants (395 Mentioned)	N/A	Variation	Germline	395	PD	Indication	#N/A	I&U	U.S. Food and Drug Administration	2018-08-10	https://www.accessdata.fda.gov/drugsatfda_docs/label/2018/208623lbl.pdf	0.785763	Metabolism	Yes	#N/A	Yes	#N/A	#N/A	Yes	No
347	FDA	Mirabegron	CYP2D6	Mirabegron-CYP2D6	#N/A	"In healthy subjects who are genotypically poor metabolizers of CYP2D6, mean Cmax and AUCtau were approximately 16% and 17% higher than in extensive metabolizers of CYP2D6, respectively."	CYP2D6 Poor Metabolizers	N/A	Variation	Germline	0	PK	None	#N/A	CP	U.S. Food and Drug Administration	2018-04-27	https://www.accessdata.fda.gov/drugsatfda_docs/label/2018/202611s011lbl.pdf	1.07324	Urology	No	#N/A	No	#N/A	#N/A	Yes	No
348	FDA	Mivacurium	BCHE	Mivacurium-BCHE	#N/A	"MIVACRON is metabolized by plasma cholinesterase and should be used with great caution, if at all, in patients known to be or suspected of being homozygous for the atypical plasma cholinesterase gene."	Homozygous for Mutations That Confer Reduced Plasma Cholinesterase Activity (None Specifically Mentioned)	N/A	Variation	Germline	0	PK	UWC	#N/A	W&P	U.S. Food and Drug Administration	2018-07-26	https://www.accessdata.fda.gov/drugsatfda_docs/label/2018/020098s019lbl.pdf	0.826831	Neurology	Yes	#N/A	No	#N/A	#N/A	Yes	No
349	FDA	Modafinil	CYP2D6	Modafinil-CYP2D6	#N/A	"In tricyclic-treated patients deficient in CYP2D6 (i.e., those who are poor metabolizers of debrisoquine; 7-10% of the Caucasian population; similar or lower in other populations), the amount of metabolism by CYP2C19 may be substantially increased. PROVIGIL may cause elevation of the levels of the tricyclics in this subset of patients."	CYP2D6 Poor Metabolizers	N/A	Variation	Germline	0	PK	None	#N/A	CP	U.S. Food and Drug Administration	2015-01-15	https://www.accessdata.fda.gov/drugsatfda_docs/label/2015/020717s037s038lbl.pdf	4.35318	Neurology	No	#N/A	No	#N/A	#N/A	Yes	No
350	FDA	Mycophenolic acid	HPRT1	Mycophenolic acid-HPRT1	#N/A	"Myfortic should be avoided in patients with rare hereditary deficiency of hypoxanthine-guanine phosphoribosyl-transferase (HGPRT) such as Lesch-Nyhan and Kelley-Seegmiller syndromes because it may cause an exacerbation of disease symptoms characterized by the overproduction and accumulation of uric acid leading to symptoms associated with gout such as acute arthritis, tophi, nephrolithiasis or u…	HGPRT Deficiency	N/A	Variation	Germline	0	PD	NR	#N/A	W&P	U.S. Food and Drug Administration	2015-10-27	https://www.accessdata.fda.gov/drugsatfda_docs/label/2015/050791s024lbl.pdf	3.5729	Immunosuppressant	Yes	#N/A	No	#N/A	#N/A	Yes	No
351	FDA	Nalidixic acid	G6PD	Nalidixic acid-G6PD	#N/A	"Caution should be observed in patients with glucose-6-phosphate dehydrogenase deficiency."	G6PD Deficiency	N/A	Variation	Germline	0	PD	UWC	#N/A	W&P	U.S. Food and Drug Administration	2012-11-28	https://www.accessdata.fda.gov/drugsatfda_docs/label/2012/014214s060lbl.pdf	6.48323	Anti-Infective	Yes	#N/A	No	#N/A	#N/A	Yes	No
352	FDA	Nebivolol	CYP2D6	Nebivolol-CYP2D6	#N/A	"No dose adjustments are necessary for patients who are CYP2D6 poor metabolizers. The clinical effect and safety profile observed in poor metabolizers were similar to those of extensive metabolizers."	CYP2D6 Poor Metabolizers	N/A	Variation	Germline	0	PK	NDA	#N/A	D&A	U.S. Food and Drug Administration	2017-11-30	https://www.accessdata.fda.gov/drugsatfda_docs/label/2017/021742s022lbl.pdf	1.47844	Cardiovascular	No	#N/A	No	#N/A	#N/A	Yes	No
353	FDA	Nefazodone	CYP2D6	Nefazodone-CYP2D6	#N/A	"A subset (3% to 10%) of the population has reduced activity of the drug-metabolizing enzyme CYP2D6. Such individuals are referred to commonly as “poor metabolizers” of drugs such as debrisoquin, dextromethorphan, and the tricyclic antidepressants. The pharmacokinetics of nefazodone and its major metabolites are not altered in these “poor metabolizers.” Plasma concentrations of one minor metaboli…	CYP2D6 Poor Metabolizers	N/A	Variation	Germline	0	PK	NDA	#N/A	W&P	U.S. Food and Drug Administration	2014-07-17	https://www.accessdata.fda.gov/drugsatfda_docs/label/2014/076037s011lbl.pdf	4.85147	Psychiatry	No	#N/A	No	#N/A	#N/A	Yes	No
354	CPG	Neratinib	ERBB2	Neratinib-ERBB2	No	"Consider extended adjuvant neratinib following adjuvant trastuzumab-containing therapy for patients with HR-positive, HER2-positive disease with a perceived high risk of recurrence."	HER2-Positive	No	Expression	Somatic		PD	Indication	No	N/A	National Comprehensive Cancer Network (Breast Cancer Guideline)	2019-03-14	https://www.nccn.org/professionals/physician_gls/pdf/breast_blocks.pdf	0.194387	Oncology	Yes	No	Yes	No	No	No	No
355	FDA	Neratinib	ERBB2	Neratinib-ERBB2	No	"NERLYNX is indicated for the extended adjuvant treatment of adult patients with early stage HER2-overexpressed/amplified breast cancer, to follow adjuvant trastuzumab based therapy."	HER2 Overexpressed/Amplified	No	Expression	Somatic		PD	Indication	No	I&U	U.S. Food and Drug Administration	2018-06-28	https://www.accessdata.fda.gov/drugsatfda_docs/label/2018/208051s002lbl.pdf	0.903491	Oncology	Yes	No	Yes	No	No	No	No
356	CPG	Neratinib	ESR	Neratinib-ESR	No	"Consider extended adjuvant neratinib following adjuvant trastuzumab-containing therapy for patients with HR-positive, HER2-positive disease with a perceived high risk of recurrence."	Hormone Receptor-Positive (Estrogen Receptor-Positive)	No	Expression	Somatic		PD	Indication	Yes	N/A	National Comprehensive Cancer Network (Breast Cancer Guideline)	2019-03-14	https://www.nccn.org/professionals/physician_gls/pdf/breast_blocks.pdf	0.194387	Oncology	Yes	Yes	Yes	Yes	Yes	No	No
357	FDA	Neratinib	ESR	Neratinib-ESR	No	"Randomization was stratified by the following factors: hormone receptor status, nodal status (0, 1-3 vs 4 or more positive nodes) and whether trastuzumab was given sequentially versus concurrently with chemotherapy. Fifty-seven percent (57%) had hormone receptor positive disease (defined as ER-positive and/or PgR-positive), 24% were node negative, 47% had one to three positive nodes and 30% had …	Estrogen Receptor-Positive	No	Expression	Somatic		PD	None	Yes	CS	U.S. Food and Drug Administration	2018-06-28	https://www.accessdata.fda.gov/drugsatfda_docs/label/2018/208051s002lbl.pdf	0.903491	Oncology	No	Yes	No	Yes	Yes	No	No
358	CPG	Neratinib	PGR	Neratinib-PGR	No	"Consider extended adjuvant neratinib following adjuvant trastuzumab-containing therapy for patients with HR-positive, HER2-positive disease with a perceived high risk of recurrence."	Hormone Receptor-Positive (Progesterone Receptor-Positive)	No	Expression	Somatic		PD	Indication	Yes	N/A	National Comprehensive Cancer Network (Breast Cancer Guideline)	2019-03-14	https://www.nccn.org/professionals/physician_gls/pdf/breast_blocks.pdf	0.194387	Oncology	Yes	Yes	Yes	Yes	Yes	No	No
359	FDA	Neratinib	PGR	Neratinib-PGR	No	"Randomization was stratified by the following factors: hormone receptor status, nodal status (0, 1-3 vs 4 or more positive nodes) and whether trastuzumab was given sequentially versus concurrently with chemotherapy. Fifty-seven percent (57%) had hormone receptor positive disease (defined as ER-positive and/or PgR-positive), 24% were node negative, 47% had one to three positive nodes and 30% had …	Progesterone Receptor-Positive	No	Expression	Somatic		PD	None	Yes	CS	U.S. Food and Drug Administration	2018-06-28	https://www.accessdata.fda.gov/drugsatfda_docs/label/2018/208051s002lbl.pdf	0.903491	Oncology	No	Yes	No	Yes	Yes	No	No
360	CPG	Nilotinib	"OCT1"	Nilotinib-"OCT1"	Yes	"Aberrant expressions of drug transporters and plasma protein binding of TKI could contribute to primary resistance by altering the intracellular and plasma concentration of TKI. Monitoring imatinib plasma levels may be useful in determining patient adherence to therapy. However, there are no data to support that change of therapy based on plasma imatinib levels will affect treatment outcomes. Pr…	OCT1 Expression	N/A	Expression	Somatic		PK	None	#N/A	N/A	National Comprehensive Cancer Network (Chronic Myeloid Leukemia Guideline)	2018-08-01	https://www.nccn.org/professionals/physician_gls/pdf/cml_blocks.pdf	0.810404	Hematology	No	#N/A	No	#N/A	#N/A	Yes	No
361	CPG	Nilotinib	BCR-ABL1	Nilotinib-BCR-ABL1	Yes	"CML is defined by the presence of Philadelphia chromosome (Ph) in a patient with a myeloproliferative neoplasm (MPN). Ph results from a reciprocal translocation between chromosomes 9 and 22 [t(9;22] that gives rise to a BCR-ABL1 fusion gene; the product of this fusion gene is a protein with deregulated tyrosine kinase activity (p210) that plays a central role in the pathogenesis of CML....In sum…	BCR-ABL1 F317L/V/I/C, T315A, V299L	Yes	Variation	Somatic	6	PD	Indication	No	N/A	National Comprehensive Cancer Network (Chronic Myeloid Leukemia Guideline)	2018-08-01	https://www.nccn.org/professionals/physician_gls/pdf/cml_blocks.pdf	0.810404	Hematology	Yes	No	Yes	No	Yes	No	No
362	FDA	Nilotinib	BCR-ABL1	Nilotinib-BCR-ABL1	Yes	"Tasigna (nilotinib) is indicated for the treatment of adult and pediatric patients greater than or equal to 1 year of age with newly diagnosed Philadelphia chromosome positive chronic myeloid leukemia (Ph+ CML) in chronic phase."	Philadelphia Chromosome-Positive	Yes	Variation	Somatic	1	PD	Indication	No	I&U	U.S. Food and Drug Administration	2018-08-21	https://www.accessdata.fda.gov/drugsatfda_docs/label/2018/022068s029lbl.pdf	0.755647	Hematology	Yes	No	Yes	No	Yes	No	No
363	FDA	Nilotinib	UGT1A1	Nilotinib-UGT1A1	Yes	"Tasigna can increase bilirubin levels. A pharmacogenetic analysis of 97 patients evaluated the polymorphisms of UGT1A1 and its potential association with hyperbilirubinemia during Tasigna treatment. In this study, the (TA)7/(TA)7 genotype was associated with a statistically significant increase in the risk of hyperbilirubinemia relative to the (TA)6/(TA)6 and (TA)6/(TA)7 genotypes. However, the …	UGT1A1*28	N/A	Variation	Germline	1	PK	None	#N/A	CP	U.S. Food and Drug Administration	2018-08-21	https://www.accessdata.fda.gov/drugsatfda_docs/label/2018/022068s029lbl.pdf	0.755647	Hematology	No	#N/A	No	#N/A	#N/A	Yes	No
364	CPG	Niraparib	BRCA	Niraparib-BRCA	No	"A phase 3 trial (NOVA) assessed niraparib as maintenance therapy for patients with platinum-sensitive ovarian cancer who responded to recurrence therapy. For the 2017 update (Version 1), the NCCN Panel added a recommendation to repeat the prior imaging to assess response. Data showed that niraparib increased PFS regardless of whether patients had a BRCA mutation when compared with placebo. Patie…	BRCA Mutations (None Specifically Mentioned)	Yes	Variation	Germline	0	PD	None	No	N/A	National Comprehensive Cancer Network (Ovarian Cancer Guideline)	2019-03-08	https://www.nccn.org/professionals/physician_gls/pdf/ovarian_blocks.pdf	0.210815	Oncology	No	No	No	No	No	No	No
365	FDA	Niraparib	BRCA	Niraparib-BRCA	No	"Eligible patients were assigned to one of two cohorts based on the results of the BRACAnalysis CDx. Patients with deleterious or suspected deleterious germline BRCA mutations (gBRCAm) were assigned to the germline BRCA mutated (gBRCAmut) cohort (n=203), and those without germline BRCA mutations were assigned to the non-gBRCA mut cohort (n=350). The trial demonstrated a statistically significant …	With or Without Germline BRCA Mutations (None Specifically Mentioned)	Yes	Variation	Germline	0	PD	None	No	CS	U.S. Food and Drug Administration	2017-03-27	https://www.accessdata.fda.gov/drugsatfda_docs/label/2017/208447lbl.pdf	2.15743	Oncology	No	No	No	No	No	No	No
366	FDA	Nitrofurantoin	G6PD	Nitrofurantoin-G6PD	#N/A	"Cases of hemolytic anemia of the primaquine-sensitivity type have been induced by nitrofurantoin. Hemolysis appears to be linked to a glucose-6-phosphatedehydrogenase deficiency in the red blood cells of the affected patients. This deficiency is found in 10 percent of Blacks and a small percentage of ethnic groups of Mediterranean and Near-Eastern origin. Hemolysis is an indication for discontin…	G6PD Deficiency	N/A	Variation	Germline	0	PD	UWC	#N/A	W&P	U.S. Food and Drug Administration	2013-11-04	https://www.accessdata.fda.gov/drugsatfda_docs/label/2013/009175s036lbl.pdf	5.54962	Anti-Infective	Yes	#N/A	No	#N/A	#N/A	Yes	No
367	CPG	Nivolumab	ALK	Nivolumab-ALK	Yes	"A recent phase 3 randomized trial compared first-line nivolumab/ipilimumab, nivolumab monotherapy, and chemotherapy in patients with metastatic nonsquamous or squamous NSCLC who had high TMB levels (≥10 mutations/megabase), PS 0 to 1, and no EGFR mutations or ALK rearrangements.170 The PFS rate at 1 year was 42.6% for nivolumab/ipilimumab versus 13.2% for chemotherapy alone."	No ALK Rearrangements	No	Variation	Somatic	1	PD	None	No	N/A	National Comprehensive Cancer Network (Non-Small Cell Lung Cancer Guideline)	2019-04-29	https://www.nccn.org/professionals/physician_gls/pdf/nscl_blocks.pdf	0.0684463	Oncology	No	No	No	No	No	No	No
368	FDA	Nivolumab	ALK	Nivolumab-ALK	Yes	"Patients with EGFR or ALK genomic tumor aberrations should have disease progression on FDA-approved therapy for these aberrations prior to receiving OPDIVO."	ALK Genomic Tumor Aberrations	No	Variation	Somatic	1	PD	None	No	I&U	U.S. Food and Drug Administration	2019-05-15	https://www.accessdata.fda.gov/drugsatfda_docs/label/2020/125554s080lbl.pdf	0.0246407	Oncology	No	No	No	No	No	No	No
369	FDA	Nivolumab	BRAF	Nivolumab-BRAF	Yes	"The safety of OPDIVO was also evaluated in Trial 4, a randomized, double-blind, active-controlled trial in which 411 previously untreated patients with BRAF V600 wild-type unresectable or metastatic melanoma received OPDIVO 3 mg/kg every 2 weeks (n=206) or dacarbazine 1000 mg/m2 every 3 weeks (n=205) [see Clinical Studies (14.1)]. The median duration of exposure was 6.5 months (range: 1 day to 1…	BRAF V600 Mutation-Positive or -Negative	N/A	Variation	Somatic	1	PD	None	#N/A	AR	U.S. Food and Drug Administration	2019-05-15	https://www.accessdata.fda.gov/drugsatfda_docs/label/2020/125554s080lbl.pdf	0.0246407	Oncology	No	#N/A	No	#N/A	#N/A	Yes	No
370	CPG	Nivolumab	EGFR	Nivolumab-EGFR	Yes	"A recent phase 3 randomized trial compared first-line nivolumab/ipilimumab, nivolumab monotherapy, and chemotherapy in patients with metastatic nonsquamous or squamous NSCLC who had high TMB levels (≥10 mutations/megabase), PS 0 to 1, and no EGFR mutations or ALK rearrangements.170 The PFS rate at 1 year was 42.6% for nivolumab/ipilimumab versus 13.2% for chemotherapy alone."	No EGFR Mutations	No	Variation	Somatic	0	PD	None	No	N/A	National Comprehensive Cancer Network (Non-Small Cell Lung Cancer Guideline)	2019-04-29	https://www.nccn.org/professionals/physician_gls/pdf/nscl_blocks.pdf	0.0684463	Oncology	No	No	No	No	No	No	No
371	FDA	Nivolumab	EGFR	Nivolumab-EGFR	Yes	"Patients with EGFR or ALK genomic tumor aberrations should have disease progression on FDA-approved therapy for these aberrations prior to receiving OPDIVO."	EGFR Genomic Tumor Aberrations (None Specifically Mentioned)	No	Variation	Somatic	0	PD	None	No	I&U	U.S. Food and Drug Administration	2019-05-15	https://www.accessdata.fda.gov/drugsatfda_docs/label/2020/125554s080lbl.pdf	0.0246407	Oncology	No	No	No	No	No	No	No
372	CPG	Nivolumab	PD-L1 (CD274)	Nivolumab-PD-L1 (CD274)	Yes	"Although many patients with metastatic nonsquamous NSCLC benefit from nivolumab, those whose tumors have PD-L1 staining of 1% to 10% or more have an overall survival of 17 to 19 months compared with 8 to 9 months for docetaxel. For patients who did not have PD-L1 expression, there was no difference in overall survival for nivolumab versus docetaxel; however, nivolumab was associated with a longe…	PD-L1 Expression	No	Expression	Somatic		PD	None	No	N/A	National Comprehensive Cancer Network (Non-Small Cell Lung Cancer Guideline)	2019-04-29	https://www.nccn.org/professionals/physician_gls/pdf/nscl_blocks.pdf	0.0684463	Oncology	No	No	No	No	No	No	No
373	FDA	Nivolumab	PD-L1 (CD274)	Nivolumab-PD-L1 (CD274)	Yes	"The population PK analysis suggested that the following factors had no clinically important effect on the clearance of nivolumab: age (29 to 87 years), weight (35 to 160 kg), gender, race, baseline LDH, PD-L1 expression, solid tumor type, tumor size, renal impairment, and mild hepatic impairment."	PD-L1 Expression	No	Expression	Somatic		PD	None	No	CP	U.S. Food and Drug Administration	2019-05-15	https://www.accessdata.fda.gov/drugsatfda_docs/label/2020/125554s080lbl.pdf	0.0246407	Oncology	No	No	No	No	No	No	No
374	CPIC	Nortriptyline	CYP2D6	Nortriptyline-CYP2D6	No	"CYP2D6 ultrarapid metabolizer: Avoid tricyclic use due to potential lack of efficacy. Consider alternative drug not metabolized by CYP2D6. If a TCA is warranted, consider titrating to a higher target dose (compared to normal metabolizers). Utilize therapeutic drug monitoring to guide dose adjustments. CYP2D6 intermediate metabolizer: Consider a 25% reduction of recommended starting dose. Utilize…	CYP2D6 Ultrarapid Metabolizers, Intermediate Metabolizers, Poor Metabolizers	Yes	Variation	Germline	102	PK	NR	Yes	N/A	Clinical Pharmacogenetics Implementation Consortium	2016-12-07	https://cpicpgx.org/content/guideline/publication/TCA/2016/TCA_2016.pdf	2.45859	Psychiatry	Yes	No	N/A	N/A	Yes	No	No
375	FDA	Nortriptyline	CYP2D6	Nortriptyline-CYP2D6	No	"The biochemical activity of the drug metabolizing isozyme cytochrome P450 2D6 (debrisoquin hydroxylase) is reduced in a subset of the Caucasian population (about 7% to 10% of Caucasians are so called “poor metabolizers”); reliable estimates of the prevalence of reduced P450 2D6 isozyme activity among Asian, African and other populations are not yet available. Poor metabolizers have higher than e…	CYP2D6 Poor Metabolizers	Yes	Variation	Germline	0	PK	UWC	Yes	W&P	U.S. Food and Drug Administration	2019-04-09	https://www.accessdata.fda.gov/drugsatfda_docs/label/2019/018013s064lbl.pdf	0.123203	Psychiatry	Yes	No	No	N/A	Yes	No	No
376	CPG	Nusinersen	SMN1	Nusinersen-SMN1	Yes	"There is Class III evidence that in infants with homozygous deletions or mutations of SMN1, nusinersen improves the probability of permanent ventilation-free survival at 24 months vs a well-defined historical cohort."	SMN1 Gene Deletion or Mutations (None Specifically Mentioned)	N/A	Variation	Germline	0	PD	None	#N/A	N/A	American Academy of Neurology	2018-11-13	https://pubmed.ncbi.nlm.nih.gov/30315070/	0.525667	Neurology	No	#N/A	No	#N/A	#N/A	Yes	No
377	CPG	Nusinersen	SMN2	Nusinersen-SMN2	Yes	"There is Class I evidence that in term infants with SMA and 2 copies of SMN2, treatment with nusinersen started in individuals younger than 7 months results in a better motor milestone response and higher rates of event-free survival than sham control."	SMN2 Copy Number Variation	No	Variation	Germline	1	PD	None	No	N/A	American Academy of Neurology	2018-11-13	https://pubmed.ncbi.nlm.nih.gov/30315070/	0.525667	Neurology	No	No	No	No	No	No	No
378	FDA	Nusinersen	SMN2	Nusinersen-SMN2	Yes	"The SPINRAZA and control groups were balanced with respect to gestational age, birth weight, disease duration, and SMN2 copy number."	SMN2 Copy Number	No	Variation	Germline	1	PD	None	No	CP	U.S. Food and Drug Administration	2018-10-10	https://www.accessdata.fda.gov/drugsatfda_docs/label/2018/209531s005lbl.pdf	0.618754	Neurology	No	No	No	No	No	No	No
379	FDA	Obinutuzumab	CD20 (MS4A1)	Obinutuzumab-CD20 (MS4A1)	Yes	"GAZYVA was evaluated in a three-arm, open-label, active-controlled, randomized, multicenter trial (Study 1) in 781 patients with previously untreated CD20+ chronic lymphocytic leukemia requiring treatment who had coexisting medical conditions or reduced renal function as measured by creatinine clearance (CrCl) <70 mL/min."	CD20-Positive	N/A	Expression	Somatic		PD	None	#N/A	CS	U.S. Food and Drug Administration	2017-11-16	https://www.accessdata.fda.gov/drugsatfda_docs/label/2017/125486s017s018lbl.pdf	1.51677	Hematology	No	#N/A	No	#N/A	#N/A	No	No
380	CPG	Obinutuzumab	Chr 11q	Obinutuzumab-Chr 11q	Yes	"In the phase II study that demonstrated significant efficacy of obinutuzumab monotherapy in patients with untreated CLL (n = 80), del(17p) and del(11q) were present in 10% and 12% of patients, respectively."	11q Deletion	N/A	Variation	Somatic	1	PD	None	#N/A	N/A	National Comprehensive Cancer Network (Chronic Lymphocytic Leukemia/ Small Lymphocytic Lymphoma Guideline)	2019-03-15	https://www.nccn.org/professionals/physician_gls/pdf/cll_blocks.pdf	0.19165	Hematology	No	#N/A	No	#N/A	#N/A	No	No
381	CPG	Obinutuzumab	Chr 17p	Obinutuzumab-Chr 17p	Yes	Listed as "first-line therapy" treatment option within table entitled "Suggested Treatment Regimens for Chronic Lymphocytic Leukemia/Small Lymphocytic Lymphoma with del(17p)/TP53 mutation."	17p Deletion	N/A	Variation	Somatic	1	PD	Indication	#N/A	N/A	National Comprehensive Cancer Network (Chronic Lymphocytic Leukemia/ Small Lymphocytic Lymphoma Guideline)	2019-03-15	https://www.nccn.org/professionals/physician_gls/pdf/cll_blocks.pdf	0.19165	Hematology	Yes	#N/A	Yes	#N/A	#N/A	No	No
382	CPG	Obinutuzumab	TP53	Obinutuzumab-TP53	Yes	Listed as "first-line therapy" treatment option within table entitled "Suggested Treatment Regimens for Chronic Lymphocytic Leukemia/Small Lymphocytic Lymphoma with del(17p)/TP53 mutation."	TP53 Mutations (None Specifically Mentioned)	N/A	Variation	Somatic	0	PD	Indication	#N/A	N/A	National Comprehensive Cancer Network (Chronic Lymphocytic Leukemia/ Small Lymphocytic Lymphoma Guideline)	2019-03-15	https://www.nccn.org/professionals/physician_gls/pdf/cll_blocks.pdf	0.19165	Hematology	Yes	#N/A	Yes	#N/A	#N/A	No	No
383	CPG	Olaparib	BRCA	Olaparib-BRCA	Yes	Listed as treatment option in table for "Chemotherapy Regimens for Recurrent or Stage IV Disease" as an option for "patients with HER2-Negative tumors and germline BRCA1/2 mutations."	Germline BRCA1 Mutations (None Specifically Mentioned)	Yes	Variation	Germline	0	PD	Indication	No	N/A	National Comprehensive Cancer Network (Breast Cancer Guideline)	2019-03-14	https://www.nccn.org/professionals/physician_gls/pdf/breast_blocks.pdf	0.194387	Oncology	Yes	No	Yes	No	Yes	No	No
384	FDA	Olaparib	BRCA	Olaparib-BRCA	Yes	"Lynparza is indicated for the maintenance treatment of adult patients with deleterious or suspected deleterious germline or somatic BRCA-mutated (gBRCAm or sBRCAm) advanced epithelial ovarian, fallopian tube or primary peritoneal cancer who are in complete or partial response to first-line platinum based chemotherapy. Select patients with gBRCAm advanced epithelial ovarian, fallopian tube or pri…	Germline or Somatic BRCA Mutations (None Specifically Mentioned)	Yes	Variation	Germline	0	PD	Indication	No	I&U	U.S. Food and Drug Administration	2018-12-19	https://www.accessdata.fda.gov/drugsatfda_docs/label/2018/208558s006lbl.pdf	0.427105	Oncology	Yes	No	Yes	No	Yes	No	No
385	CPG	Olaparib	ERBB2	Olaparib-ERBB2	Yes	Listed as treatment option in table for "Chemotherapy Regimens for Recurrent or Stage IV Disease" as an option for "patients with HER2-Negative tumors and germline BRCA1/2 mutations."	HER2-Negative	No	Expression	Somatic		PD	Indication	No	N/A	National Comprehensive Cancer Network (Breast Cancer Guideline)	2019-03-14	https://www.nccn.org/professionals/physician_gls/pdf/breast_blocks.pdf	0.194387	Oncology	Yes	No	Yes	No	No	No	No
386	FDA	Olaparib	ERBB2	Olaparib-ERBB2	Yes	"Lynparza is indicated in patients with deleterious or suspected deleterious gBRCAm, HER2-negative metastatic breast cancer, who have been treated with chemotherapy in the neoadjuvant, adjuvant, or metastatic setting. Patients with hormone receptor (HR)-positive breast cancer should have been treated with a prior endocrine therapy or be considered inappropriate for endocrine therapy. Select patie…	HER2-Negative	No	Expression	Somatic		PD	Indication	No	I&U	U.S. Food and Drug Administration	2018-12-19	https://www.accessdata.fda.gov/drugsatfda_docs/label/2018/208558s006lbl.pdf	0.427105	Oncology	Yes	No	Yes	No	No	No	No
387	FDA	Olaparib	ESR	Olaparib-ESR	Yes	"Lynparza is indicated in patients with deleterious or suspected deleterious gBRCAm, HER2-negative metastatic breast cancer, who have been treated with chemotherapy in the neoadjuvant, adjuvant, or metastatic setting. Patients with hormone receptor (HR)-positive breast cancer should have been treated with a prior endocrine therapy or be considered inappropriate for endocrine therapy. Select patie…	Hormone Receptor-Positive	N/A	Expression	Somatic		PD	None	#N/A	I&U	U.S. Food and Drug Administration	2018-12-19	https://www.accessdata.fda.gov/drugsatfda_docs/label/2018/208558s006lbl.pdf	0.427105	Oncology	No	#N/A	No	#N/A	#N/A	Yes	No
388	FDA	Olaparib	PGR	Olaparib-PGR	Yes	"Lynparza is indicated in patients with deleterious or suspected deleterious gBRCAm, HER2-negative metastatic breast cancer, who have been treated with chemotherapy in the neoadjuvant, adjuvant, or metastatic setting. Patients with hormone receptor (HR)-positive breast cancer should have been treated with a prior endocrine therapy or be considered inappropriate for endocrine therapy. Select patie…	Hormone Receptor-Positive	N/A	Expression	Somatic		PD	None	#N/A	I&U	U.S. Food and Drug Administration	2018-12-19	https://www.accessdata.fda.gov/drugsatfda_docs/label/2018/208558s006lbl.pdf	0.427105	Oncology	No	#N/A	No	#N/A	#N/A	Yes	No
389	FDA	Olaratumab	PDGFRA	Olaratumab-PDGFRA	#N/A	" Eligible patients were required to have soft tissue sarcoma not amenable to curative treatment with surgery or radiotherapy, a histologic type of sarcoma for which an anthracycline-containing regimen was appropriate but had not been administered, ECOG PS of 0-2, and tumor specimen available for assessment of PDGFR-α expression by an investigational use assay. Patients were randomized (1:1) to r…	PDGFRA Status	N/A	Expression	Somatic		PD	None	#N/A	CS	U.S. Food and Drug Administration	2016-10-19	https://www.accessdata.fda.gov/drugsatfda_docs/label/2016/761038lbl.pdf	2.59274	Oncology	No	#N/A	No	#N/A	#N/A	Yes	No
390	CPG	Omacetaxine	BCR-ABL1	Omacetaxine-BCR-ABL1	No	Listed as treatment option in table for "Treatment Options Based on BCR-ABL1 Mutation Profile" with BCR-ABL1 T315I.	BCR-ABL1 T315I	Yes	Variation	Somatic	1	PD	Indication	Yes	N/A	National Comprehensive Cancer Network (Chronic Myeloid Leukemia Guideline)	2018-08-01	https://www.nccn.org/professionals/physician_gls/pdf/cml_blocks.pdf	0.810404	Hematology	Yes	Yes	Yes	Yes	Yes	No	No
391	FDA	Omacetaxine	BCR-ABL1	Omacetaxine-BCR-ABL1	No	"Resistance was defined as one of the following: no complete hematologic response (CHR) by 12 weeks (whether lost or never achieved); or no cytogenetic response by 24 weeks (i.e., 100% Ph positive [Ph+]) (whether lost or never achieved); or no major cytogenetic response (MCyR) by 52 weeks (i.e., ≥35% Ph+) (whether lost or never achieved); or progressive leukocytosis."	Philadelphia Chromosome-Positive	Yes	Variation	Somatic	1	PD	None	Yes	CS	U.S. Food and Drug Administration	2017-06-21	https://www.accessdata.fda.gov/drugsatfda_docs/label/2017/203585s005lbl.pdf	1.92197	Hematology	No	Yes	No	Yes	Yes	No	No
392	FDA	Ombitasvir + Paritaprevir + Ritonavir	IFNL3	Ombitasvir + Paritaprevir + Ritonavir-IFNL3	#N/A	"HCV GT4-infected subjects had a median age of 51 years (range: 19 to 70); 64% were treatment-naïve, 17% were prior pegIFN/RBV null responders; 7% were prior pegIFN/RBV partial responders, 13% were prior pegIFN/RBV relapsers; 65% were male; 9% were Black; 14% had a body mass index at least 30 kg/m2 ; 70% had baseline HCV RNA levels at least 800,000 IU/mL; 79% had IL28B (rs12979860) non-CC genotyp…	IL28b rs12979860	N/A	Variation	Germline	1	PD	None	#N/A	CS	U.S. Food and Drug Administration	2018-07-23	https://www.accessdata.fda.gov/drugsatfda_docs/label/2018/207931s012lbl.pdf	0.835044	Antiviral	No	#N/A	No	#N/A	#N/A	Yes	No
393	FDA	Omeprazole	CYP2C19	Omeprazole-CYP2C19	#N/A	"Potential for increased exposure of tacrolimus, especially in transplant patients who are intermediate or poor metabolizers of CYP2C19."	CYP2C19 Intermediate Metabolizers, Poor Metabolizers (Mentions *2, *3)	N/A	Variation	Germline	2	PK	None	#N/A	DI	U.S. Food and Drug Administration	2018-08-21	https://www.accessdata.fda.gov/drugsatfda_docs/label/2018/022056s021lbl.pdf	0.755647	Gastroenterology	No	#N/A	No	#N/A	#N/A	Yes	No
394	CPIC	Ondansetron	CYP2D6	Ondansetron-CYP2D6	No	"CYP2D6 ultrarapid metabolizer: Select alternative drug not predominantly metabolized by CYP2D6 (i.e., granisetron)."	CYP2D6 Ultrarapid Metabolizers	Yes	Variation	Germline	105	PK	NR	Yes	N/A	Clinical Pharmacogenetics Implementation Consortium	2016-12-07	https://cpicpgx.org/content/guideline/publication/ondansetron/2016/28002639.pdf	2.45859	Gastroenterology	Yes	Yes	N/A	N/A	Yes	No	No
395	FDA	Ondansetron	CYP2D6	Ondansetron-CYP2D6	No	"The pharmacokinetics of intravenous ondansetron did not differ between subjects who were poor metabolizers of CYP2D6 and those who were extensive metabolizers of CYP2D6, further supporting the limited role of CYP2D6 in ondansetron disposition in vivo."	CYP2D6 Poor Metabolizers	Yes	Variation	Germline	0	PK	None	Yes	CP	U.S. Food and Drug Administration	2017-03-08	https://www.accessdata.fda.gov/drugsatfda_docs/label/2017/020007s047lbl.pdf	2.20945	Gastroenterology	No	Yes	No	N/A	Yes	No	No
396	CPG	Osimertinib	EGFR	Osimertinib-EGFR	No	"In patients with NSCLC, the most commonly found EGFR gene mutations are deletions in exon 19 (Exon19del [with conserved deletion of the LREA sequence] in 45% of patients with EGFR mutations) and a point mutation in exon 21 (L858R in 40%). Both mutations result in activation of the tyrosine kinase domain, and both are associated with sensitivity to the small molecule EGFR TKIs, such as erlotinib,…	EGFR Exon 19 Deletion, L858R, L861Q, G719X, S768I	Yes	Variation	Somatic	5	PD	Indication	No	N/A	National Comprehensive Cancer Network (Non-Small Cell Lung Cancer Guideline)	2019-04-29	https://www.nccn.org/professionals/physician_gls/pdf/nscl_blocks.pdf	0.0684463	Oncology	Yes	No	Yes	No	Yes	No	No
397	FDA	Osimertinib	EGFR	Osimertinib-EGFR	No	"TAGRISSO is indicated for the first-line treatment of patients with metastatic non-small cell lung cancer (NSCLC) whose tumors have epidermal growth factor receptor (EGFR) exon 19 deletions or exon 21 L858R mutations, as detected by an FDA-approved test. TAGRISSO is indicated for the treatment of patients with metastatic EGFR T790M mutation-positive NSCLC, as detected by an FDA-approved test, wh…	EGFR Exon 19 Deletions, L858R, T790M	Yes	Variation	Somatic	3	PD	Indication	No	I&U	U.S. Food and Drug Administration	2018-08-28	https://www.accessdata.fda.gov/drugsatfda_docs/label/2018/208065s011lbl.pdf	0.736482	Oncology	Yes	No	Yes	No	Yes	No	No
398	FDA	Ospemifene	CYP2B6	Ospemifene-CYP2B6	#N/A	"Ospemifene 60 mg was administered once daily for seven consecutive days after the evening meal in sixteen postmenopausal women (not homozygous for CYP2B6*6). On the Day 8 after overnight fast, a single 150 mg dose of sustained release bupropion was administered in morning under fasted condition. The geometric mean ratio (90% CI) for bupropion with and without ospemifene for Cmax and AUC0-inf wer…	Not Homozygous for CYP2B6*6	N/A	Variation	Germline	1	PK	None	#N/A	CP	U.S. Food and Drug Administration	2019-01-25	https://www.accessdata.fda.gov/drugsatfda_docs/label/2019/203505s015lbl.pdf	0.325804	Reproduction	No	#N/A	No	#N/A	#N/A	Yes	No
399	FDA	Ospemifene	CYP2C9	Ospemifene-CYP2C9	#N/A	"Ospemifene 60 mg was given after a light breakfast (two slices of bread with ham and cheese and juice) once daily for 12 days in sixteen postmenopausal women who were determined to be rapid metabolizers of CYP2C9 (CYP2C9*1/*1 or CYP2C9*1/*2). On Day 8, a single dose of warfarin 10 mg and vitamin K 10 mg were administered one hour after a light breakfast. The geometric mean ratio (90% CI) for S-w…	CYP2C9 Rapid Metabolizers (Mentions *1 and *2)	N/A	Variation	Germline	2	PK	None	#N/A	CP	U.S. Food and Drug Administration	2019-01-25	https://www.accessdata.fda.gov/drugsatfda_docs/label/2019/203505s015lbl.pdf	0.325804	Reproduction	No	#N/A	No	#N/A	#N/A	Yes	No
400	CPIC	Oxcarbazepine	HLA-B	Oxcarbazepine-HLA-B	No	"HLA-B*15:02 positive: If patient is oxcarbazepine-naive, do not use oxcarbazepine."	HLA-B*15:02 Carriers	No	Variation	Germline	7	PD	NR	No	N/A	Clinical Pharmacogenetics Implementation Consortium	2017-12-20	https://cpicpgx.org/content/guideline/publication/carbamazepine/2017/CPIC_HLA_CBZ_OXC.pdf	1.42368	Neurology	Yes	No	N/A	N/A	No	No	No
401	FDA	Oxcarbazepine	HLA-B	Oxcarbazepine-HLA-B	No	"The use of Oxtellar XR should be avoided in patients positive for HLA-B*1502 unless the benefits clearly outweigh the risks."	HLA-B*1502 Carriers	No	Variation	Germline	1	PD	NR	No	W&P	U.S. Food and Drug Administration	2018-12-13	https://www.accessdata.fda.gov/drugsatfda_docs/label/2018/202810s010lbl.pdf	0.443532	Neurology	Yes	No	Yes	N/A	No	No	No
402	FDA	Oxymetazoline + Tetracaine	G6PD	Oxymetazoline + Tetracaine-G6PD	#N/A	"Cases of methemoglobinemia have been reported in association with local anesthetic use. Although all patients are at risk for methemoglobinemia, patients with glucose-6-phosphate dehydrogenase deficiency, congenital or idiopathic methemoglobinemia, cardiac or pulmonary compromise, infants under 6 months of age, and concurrent exposure to oxidizing agents or their metabolites are more susceptible…	G6PD Deficiency	N/A	Variation	Germline	0	PD	UWC	#N/A	W&P	U.S. Food and Drug Administration	2018-11-02	https://www.accessdata.fda.gov/drugsatfda_docs/label/2018/208032s004lbl.pdf	0.555784	Anesthetic	Yes	#N/A	No	#N/A	#N/A	Yes	No
403	CPG	Palbociclib	ERBB2	Palbociclib-ERBB2	No	"CDK4/6 inhibitor (abemaciclib, palbociclib, or ribociclib) in combination with an aromatase inhibitor (anastrozole, letrozole, or exemestane) or fulvestrant may be considered as a treatment option for first-line therapy for women who are postmenopausal or premenopausal (receiving ovarian suppression or ablation with an LHRH agonist) with hormone-receptor positive, HER2-negative metastatic breast…	HER2-Negative	No	Expression	Somatic		PD	Indication	No	N/A	National Comprehensive Cancer Network (Breast Cancer Guideline)	2019-03-14	https://www.nccn.org/professionals/physician_gls/pdf/breast_blocks.pdf	0.194387	Oncology	Yes	No	Yes	No	No	No	No
404	FDA	Palbociclib	ERBB2	Palbociclib-ERBB2	No	"IBRANCE is indicated for the treatment of adult patients with hormone receptor (HR)-positive, human epidermal growth factor receptor 2 (HER2)-negative advanced or metastatic breast cancer in combination with: an aromatase inhibitor as initial endocrine-based therapy in postmenopausal women or in men; or fulvestrant in patients with disease progression following endocrine therapy."	HER2-Negative	No	Expression	Somatic		PD	Indication	No	I&U	U.S. Food and Drug Administration	2019-04-04	https://www.accessdata.fda.gov/drugsatfda_docs/label/2019/207103s008lbl.pdf	0.136893	Oncology	Yes	No	Yes	No	No	No	No
405	CPG	Palbociclib	ESR	Palbociclib-ESR	No	"CDK4/6 inhibitor (abemaciclib, palbociclib, or ribociclib) in combination with an aromatase inhibitor (anastrozole, letrozole, or exemestane) or fulvestrant may be considered as a treatment option for first-line therapy for women who are postmenopausal or premenopausal (receiving ovarian suppression or ablation with an LHRH agonist) with hormone-receptor positive, HER2-negative metastatic breast…	Hormone Receptor-Positive	No	Expression	Somatic		PD	Indication	No	N/A	National Comprehensive Cancer Network (Breast Cancer Guideline)	2019-03-14	https://www.nccn.org/professionals/physician_gls/pdf/breast_blocks.pdf	0.194387	Oncology	Yes	No	Yes	No	No	No	No
406	FDA	Palbociclib	ESR	Palbociclib-ESR	No	"IBRANCE is indicated for the treatment of adult patients with hormone receptor (HR)-positive, human epidermal growth factor receptor 2 (HER2)-negative advanced or metastatic breast cancer in combination with: an aromatase inhibitor as initial endocrine-based therapy in postmenopausal women or in men; or fulvestrant in patients with disease progression following endocrine therapy."	Hormone Receptor-Positive	No	Expression	Somatic		PD	Indication	No	I&U	U.S. Food and Drug Administration	2019-04-04	https://www.accessdata.fda.gov/drugsatfda_docs/label/2019/207103s008lbl.pdf	0.136893	Oncology	Yes	No	Yes	No	No	No	No
407	CPG	Palbociclib	PGR	Palbociclib-PGR	No	"CDK4/6 inhibitor (abemaciclib, palbociclib, or ribociclib) in combination with an aromatase inhibitor (anastrozole, letrozole, or exemestane) or fulvestrant may be considered as a treatment option for first-line therapy for women who are postmenopausal or premenopausal (receiving ovarian suppression or ablation with an LHRH agonist) with hormone-receptor positive, HER2-negative metastatic breast…	Hormone Receptor-Positive	No	Expression	Somatic		PD	Indication	No	N/A	National Comprehensive Cancer Network (Breast Cancer Guideline)	2019-03-14	https://www.nccn.org/professionals/physician_gls/pdf/breast_blocks.pdf	0.194387	Oncology	Yes	No	Yes	No	No	No	No
408	FDA	Palbociclib	PGR	Palbociclib-PGR	No	"IBRANCE is indicated for the treatment of adult patients with hormone receptor (HR)-positive, human epidermal growth factor receptor 2 (HER2)-negative advanced or metastatic breast cancer in combination with: an aromatase inhibitor as initial endocrine-based therapy in postmenopausal women or in men; or fulvestrant in patients with disease progression following endocrine therapy."	Hormone Receptor-Positive	No	Expression	Somatic		PD	Indication	No	I&U	U.S. Food and Drug Administration	2019-04-04	https://www.accessdata.fda.gov/drugsatfda_docs/label/2019/207103s008lbl.pdf	0.136893	Oncology	Yes	No	Yes	No	No	No	No
409	FDA	Paliperidone	CYP2D6	Paliperidone-CYP2D6	#N/A	"Population pharmacokinetics analyses indicated no discernible difference on the apparent clearance of paliperidone after administration of oral paliperidone between extensive metabolizers and poor metabolizers of CYP2D6 substrates."	CYP2D6 Poor Metabolizers	N/A	Variation	Germline	0	PK	None	#N/A	CP	U.S. Food and Drug Administration	2019-01-25	https://www.accessdata.fda.gov/drugsatfda_docs/label/2019/021999s036lbl.pdf	0.325804	Psychiatry	No	#N/A	No	#N/A	#N/A	Yes	No
410	FDA	Palonosetron	CYP2D6	Palonosetron-CYP2D6	#N/A	"In vitro metabolism studies have suggested that CYP2D6 and to a lesser extent, CYP3A4 and CYP1A2 are involved in the metabolism of palonosetron. However, clinical pharmacokinetic parameters are not significantly different between poor and extensive metabolizers of CYP2D6 substrates."	CYP2D6 Poor Metabolizers	N/A	Variation	Germline	0	PK	None	#N/A	CP	U.S. Food and Drug Administration	2014-09-18	https://www.accessdata.fda.gov/drugsatfda_docs/label/2014/021372s020lbl.pdf	4.67899	Gastroenterology	No	#N/A	No	#N/A	#N/A	Yes	No
411	CPG	Panitumumab	BRAF	Panitumumab-BRAF	Yes	"BRAF V600E mutation makes response to panitumumab or cetuximab highly unlikely unless given with a BRAF inhibitor."	BRAF V600E	N/A	Variation	Somatic	1	PD	None	#N/A	N/A	National Comprehensive Cancer Network (Colon Cancer Guideline)	2019-03-15	https://www.nccn.org/professionals/physician_gls/pdf/colon_blocks.pdf	0.19165	Oncology	No	#N/A	Yes	#N/A	#N/A	Yes	No
412	CPG	Panitumumab	EGFR	Panitumumab-EGFR	Yes	"EGFR has been reported to be overexpressed in 49% to 82% of colorectal tumors. EGFR testing of colorectal tumor cells has no proven predictive value in determining likelihood of response to either cetuximab or panitumumab. Data from the BOND study indicated that the intensity of immunohistochemical staining of EGFR in colorectal tumor cells did not correlate with the response rate to cetuximab. …	EGFR Overexpression	No	Expression	Somatic		PD	None	No	N/A	National Comprehensive Cancer Network (Colon Cancer Guideline)	2019-03-15	https://www.nccn.org/professionals/physician_gls/pdf/colon_blocks.pdf	0.19165	Oncology	No	No	No	No	No	No	No
413	FDA	Panitumumab	EGFR	Panitumumab-EGFR	Yes	"Safety data are presented from two clinical trials in which patients received Vectibix: Study 20020408, an open-label, multinational, randomized, controlled, monotherapy clinical trial (N = 463) evaluating Vectibix with best supportive care (BSC) versus BSC alone in patients with EGFR-expressing mCRC and Study 20050203, a randomized, controlled trial (N = 1183) in patients with mCRC that evaluat…	EGFR Expression	No	Expression	Somatic		PD	None	No	AR	U.S. Food and Drug Administration	2017-06-29	https://www.accessdata.fda.gov/drugsatfda_docs/label/2017/125147s207lbl.pdf	1.90007	Oncology	No	No	No	No	No	No	No
414	CPG	Panitumumab	RAS	Panitumumab-RAS	Yes	"Patients with any known KRAS mutation (exon 2, 3, 4) or NRAS mutation (exon 2, 3, 4) should not be treated with either cetuximab or panitumumab."	NRAS or KRAS Mutations in Exon 2, 3, and 4 (None Specifically Mentioned)	No	Variation	Somatic	0	PD	NR	No	N/A	National Comprehensive Cancer Network (Colon Cancer Guideline)	2019-03-15	https://www.nccn.org/professionals/physician_gls/pdf/colon_blocks.pdf	0.19165	Oncology	Yes	No	Yes	No	No	No	No
415	FDA	Panitumumab	RAS	Panitumumab-RAS	Yes	"Vectibix is indicated for the treatment of patients with wild-type RAS (defined as wild-type in both KRAS and NRAS as determined by an FDA-approved test for this use) metastatic colorectal cancer."	Wild-Type KRAS and NRAS	No	Variation	Somatic	0	PD	Indication	No	I&U	U.S. Food and Drug Administration	2017-06-29	https://www.accessdata.fda.gov/drugsatfda_docs/label/2017/125147s207lbl.pdf	1.90007	Oncology	Yes	No	Yes	No	No	No	No
416	FDA	Pantoprazole	CYP2C19	Pantoprazole-CYP2C19	#N/A	"CYP2C19 displays a known genetic polymorphism due to its deficiency in some subpopulations (e.g., approximately 3% of Caucasians and African-Americans and 17% to 23% of Asians are poor metabolizers). Although these subpopulations of pantoprazole poor metabolizers have elimination half-life values of 3.5 to 10 hours in adults, they still have minimal accumulation (23% or less) with once-daily dos…	CYP2C19 Poor Metabolizers	N/A	Variation	Germline	0	PK	NDA	#N/A	CP	U.S. Food and Drug Administration	2019-04-25	https://www.accessdata.fda.gov/drugsatfda_docs/label/2019/020987s055,022020s017lbl.pdf	0.0793977	Gastroenterology	No	#N/A	No	#N/A	#N/A	Yes	No
417	FDA	Parathyroid Hormone	CASR	Parathyroid Hormone-CASR	#N/A	"NATPARA was not studied in patients with hypoparathyroidism caused by calcium-sensing receptor mutations."	CASR Mutations (None Specifically Mentioned)	N/A	Variation	Germline	0	PD	None	#N/A	I&U	U.S. Food and Drug Administration	2018-12-17	https://www.accessdata.fda.gov/drugsatfda_docs/label/2018/125511s016lbl.pdf	0.43258	Endocrinology	No	#N/A	No	#N/A	#N/A	Yes	No
418	CPG	Paroxetine	CYP2C19	Paroxetine-CYP2C19	Yes	"There is insufficient evidence on clinical validity and utility to support a recommendation for or against use of CYP450 testing in adults beginning SSRI treatment for nonpsychotic depression."	CYP2C19 Poor Metabolizers	N/A	Variation	Germline	0	PK	None	#N/A	N/A	Evaluation of Genomic Applications in Practice and Prevention (EGAPP) Working Group	2007-09-12	https://pubmed.ncbi.nlm.nih.gov/18091431/	11.6961	Psychiatry	No	#N/A	No	#N/A	#N/A	Yes	No
419	CPG	Paroxetine	CYP2D6	Paroxetine-CYP2D6	Yes	"There is insufficient evidence on clinical validity and utility to support a recommendation for or against use of CYP450 testing in adults beginning SSRI treatment for nonpsychotic depression."	CYP2D6 Ultrarapid Metabolizers, Intermediate Metabolizers, Poor Metabolizers	Yes	Variation	Germline	0	PK	None	Yes	N/A	Evaluation of Genomic Applications in Practice and Prevention (EGAPP) Working Group	2007-09-12	https://pubmed.ncbi.nlm.nih.gov/18091431/	11.6961	Psychiatry	No	Yes	No	No	Yes	No	Yes
420	CPIC	Paroxetine	CYP2D6	Paroxetine-CYP2D6	Yes	"CYP2D6 Ultrarapid metabolizer: Select alternative drug not predominantly metabolized by CYP2D6. CYP2D6 Poor metabolizer: Select alternative drug not predominantly metabolized by CYP2D6 or if paroxetine use warranted, consider a 50% reduction of recommended starting dose and titrate to response."	CYP2D6 Ultrarapid Metabolizers, Poor Metabolizers	Yes	Variation	Germline	154	PK	NR	Yes	N/A	Clinical Pharmacogenetics Implementation Consortium	2015-05-08	https://cpicpgx.org/content/guideline/publication/SSRI/2015/25974703.pdf	4.04381	Psychiatry	Yes	Yes	N/A	No	Yes	No	Yes
421	FDA	Paroxetine	CYP2D6	Paroxetine-CYP2D6	Yes	"Pharmacokinetic behavior of paroxetine has not been evaluated in subjects who are deficient in CYP2D6 (poor metabolizers)."	CYP2D6 Poor Metabolizers	Yes	Variation	Germline	0	PK	None	Yes	CP	U.S. Food and Drug Administration	2017-01-04	https://www.accessdata.fda.gov/drugsatfda_docs/label/2017/020031s074lbl.pdf	2.38193	Psychiatry	No	Yes	No	No	Yes	No	Yes
422	FDA	Patisiran	TTR	Patisiran-TTR	#N/A	"At baseline, 46% of patients were in Stage 1 of the disease and 53% were in Stage 2. Forty-three percent of patients had Val30Met mutations in the transthyretin gene; the remaining patients had 38 other point mutations. Sixty-two percent of ONPATTRO-treated patients had non-Val30Met mutations, compared to 48% of the placebo-treated patients."	TTR Val30Met Mutation	N/A	Variation	Germline	1	PD	None	#N/A	AR	U.S. Food and Drug Administration	2018-08-10	https://www.accessdata.fda.gov/drugsatfda_docs/label/2018/210922s000lbl.pdf	0.785763	Neurology	No	#N/A	No	#N/A	#N/A	Yes	No
423	FDA	Pazopanib	HLA-B	Pazopanib-HLA-B	#N/A	"In a pooled pharmacogenetic analysis of data from 31 clinical studies of pazopanib administered as either monotherapy or in combination with other agents, ALT > 3 X ULN (NCI CTC Grade 2) occurred in 32% (42/133) of HLA-B*57:01 allele carriers and in 19% (397/2101) of non-carriers and ALT > 5 X ULN (NCI CTC Grade 3) occurred in 19% (25/133) of HLA-B*57:01 allele carriers and in 10% (213/2101) of …	HLA-B*57:01	N/A	Variation	Germline	1	PD	None	#N/A	CP	U.S. Food and Drug Administration	2017-05-31	https://www.accessdata.fda.gov/drugsatfda_docs/label/2017/022465s024s025lbl.pdf	1.97947	Oncology	No	#N/A	No	#N/A	#N/A	Yes	No
424	FDA	Pazopanib	UGT1A1	Pazopanib-UGT1A1	#N/A	"Pazopanib can increase serum total bilirubin levels. In vitro studies showed that pazopanib inhibits UGT1A1, which glucuronidates bilirubin for elimination. A pooled pharmacogenetic analysis of 236 Caucasian patients evaluated the TA-repeat polymorphism of UGT1A1 and its potential association with hyperbilirubinemia during pazopanib treatment. In this analysis, the (TA)7/(TA)7 genotype (UGT1A1*2…	UGT1A1*28	N/A	Variation	Germline	1	PK	None	#N/A	CP	U.S. Food and Drug Administration	2017-05-31	https://www.accessdata.fda.gov/drugsatfda_docs/label/2017/022465s024s025lbl.pdf	1.97947	Oncology	No	#N/A	No	#N/A	#N/A	Yes	No
425	CPIC	Peginterferon alfa-2a	IFNL3	Peginterferon alfa-2a-IFNL3	#N/A	"Unfavorable response genotype (IFNL3 rs12979860 CT or TT): Approximately 30% chance of SVR after 48 weeks of treatment. Consider implications before initiating PEG-IFNα- and RBV-containing regimens." (CPIC also mentions that rs8099917 TT is another favorable response genotype)."	rs12979860, rs8099917	N/A	Variation	Germline	3	PD	None	#N/A	N/A	Clinical Pharmacogenetics Implementation Consortium	2013-09-24	https://cpicpgx.org/content/guideline/publication/pegintron/2013/24096968.pdf	5.66188	Antiviral	No	#N/A	N/A	#N/A	#N/A	Yes	No
426	CPIC	Peginterferon alfa-2b	IFNL3	Peginterferon alfa-2b-IFNL3	No	"Unfavorable response genotype (IFNL3 rs12979860 CT or TT): Approximately 30% chance of SVR after 48 weeks of treatment. Consider implications before initiating PEG-IFNα- and RBV-containing regimens." (CPIC also mentions that rs8099917 TT is another favorable response genotype)."	rs12979860, rs8099917	Yes	Variation	Germline	3	PD	None	No	N/A	Clinical Pharmacogenetics Implementation Consortium	2013-09-24	https://cpicpgx.org/content/guideline/publication/pegintron/2013/24096968.pdf	5.66188	Antiviral	No	No	N/A	N/A	Yes	No	No
427	FDA	Peginterferon alfa-2b	IFNL3	Peginterferon alfa-2b-IFNL3	No	"SVR rates by rs12979860 genotype were as follows: CC 66% vs. CT 30% vs. TT 22%. The genotype frequencies differed depending on racial/ethnic background, but the relationship of SVR to IL28B genotype was consistent across various racial/ethnic groups." (The FDA label also mentions other variants near the IL28B gene rs8099917 and rs8103142).	rs12979860, rs8099917, rs8103142	Yes	Variation	Germline	3	PD	None	No	CP	U.S. Food and Drug Administration	2019-01-08	https://www.accessdata.fda.gov/drugsatfda_docs/label/2019/103949s5313lbl.pdf	0.372348	Antiviral	No	No	No	N/A	Yes	No	No
428	FDA	Pegloticase	G6PD	Pegloticase-G6PD	#N/A	"Screen patients at risk for G6PD deficiency prior to starting KRYSTEXXA. Hemolysis and methemoglobinemia have been reported with KRYSTEXXA in patients with G6PD deficiency. Do not administer KRYSTEXXA to patients with G6PD deficiency." (Glucose-6-phosphate dehydrogenase (G6PD) deficiency also listed in contraindications).	G6PD Deficiency	N/A	Variation	Germline	0	PD	CI	#N/A	BW	U.S. Food and Drug Administration	2018-07-13	https://www.accessdata.fda.gov/drugsatfda_docs/label/2018/125293s092lbl.pdf	0.862423	Rheumatology	Yes	#N/A	Yes	#N/A	#N/A	Yes	No
429	CPG	Pembrolizumab	ALK	Pembrolizumab-ALK	Yes	"First-line combination therapies with pembrolizumab (or atezolizumab/bevacizumab)/chemotherapy are category 1 recommended options for patients with nonsquamous NSCLC with negative or unknown test results for EGFR mutations and ALK rearrangements, regardless of PD-L1 expression levels."	ALK Rearrangement-Negative or -Unknown	Yes	Variation	Somatic	1	PD	Indication	No	N/A	National Comprehensive Cancer Network (Non-Small Cell Lung Cancer Guideline)	2019-04-29	https://www.nccn.org/professionals/physician_gls/pdf/nscl_blocks.pdf	0.0684463	Oncology	Yes	No	No	Yes	Yes	No	No
430	FDA	Pembrolizumab	ALK	Pembrolizumab-ALK	Yes	"KEYTRUDA, in combination with pemetrexed and platinum chemotherapy, is indicated for the first-line treatment of patients with metastatic nonsquamous nonsmall cell lung cancer (NSCLC), with no EGFR or ALK genomic tumor aberrations."	No ALK Genomic Tumor Aberrations	Yes	Variation	Somatic	1	PD	Indication	No	I&U	U.S. Food and Drug Administration	2019-04-19	https://www.accessdata.fda.gov/drugsatfda_docs/label/2019/125514Orig1s054lbl.pdf	0.0958248	Oncology	Yes	No	Yes	Yes	Yes	No	No
431	FDA	Pembrolizumab	BRAF	Pembrolizumab-BRAF	Yes	"The safety of KEYTRUDA in patients with unresectable or metastatic melanoma with disease progression following ipilimumab and, if BRAF V600 mutation positive, a BRAF inhibitor, was evaluated in Study KEYNOTE-002."	BRAF V600E Mutation	N/A	Variation	Somatic	1	PD	None	#N/A	AR	U.S. Food and Drug Administration	2019-04-19	https://www.accessdata.fda.gov/drugsatfda_docs/label/2019/125514Orig1s054lbl.pdf	0.0958248	Oncology	No	#N/A	No	#N/A	#N/A	Yes	No
432	CPG	Pembrolizumab	EGFR	Pembrolizumab-EGFR	Yes	"First-line combination therapies with pembrolizumab (or atezolizumab/bevacizumab)/chemotherapy are category 1 recommended options for patients with nonsquamous NSCLC with negative or unknown test results for EGFR mutations and ALK rearrangements, regardless of PD-L1 expression levels."	EGFR Mutation-Negative or -Unknown	Yes	Variation	Somatic	0	PD	Indication	No	N/A	National Comprehensive Cancer Network (Non-Small Cell Lung Cancer Guideline)	2019-04-29	https://www.nccn.org/professionals/physician_gls/pdf/nscl_blocks.pdf	0.0684463	Oncology	Yes	No	No	Yes	Yes	No	No
433	FDA	Pembrolizumab	EGFR	Pembrolizumab-EGFR	Yes	"KEYTRUDA, in combination with pemetrexed and platinum chemotherapy, is indicated for the first-line treatment of patients with metastatic nonsquamous nonsmall cell lung cancer (NSCLC), with no EGFR or ALK genomic tumor aberrations."	No EGFR Genomic Tumor Aberrations	Yes	Variation	Somatic	0	PD	Indication	No	I&U	U.S. Food and Drug Administration	2019-04-19	https://www.accessdata.fda.gov/drugsatfda_docs/label/2019/125514Orig1s054lbl.pdf	0.0958248	Oncology	Yes	No	Yes	Yes	Yes	No	No
434	CPG	Pembrolizumab	PD-L1 (CD274)	Pembrolizumab-PD-L1 (CD274)	Yes	Listed as "first-line therapy" in table entitled "Targeted Therapy for Advanced or Metastatic Disease" when "PD-L1 ≥ 1%."	PD-L1 Expression ≥ 1%	No	Expression	Somatic		PD	Indication	No	N/A	National Comprehensive Cancer Network (Non-Small Cell Lung Cancer Guideline)	2019-04-29	https://www.nccn.org/professionals/physician_gls/pdf/nscl_blocks.pdf	0.0684463	Oncology	Yes	No	No	Yes	Yes	No	No
435	FDA	Pembrolizumab	PD-L1 (CD274)	Pembrolizumab-PD-L1 (CD274)	Yes	"KEYTRUDA, as a single agent, is indicated for the treatment of patients with metastatic NSCLC whose tumors express PD-L1 (TPS ≥1%) as determined by an FDA-approved test, with disease progression on or after platinum-containing chemotherapy."	PD-L1 Tumor Proportion Score ≥ 1%	No	Expression	Somatic		PD	Indication	No	I&U	U.S. Food and Drug Administration	2019-04-19	https://www.accessdata.fda.gov/drugsatfda_docs/label/2019/125514Orig1s054lbl.pdf	0.0958248	Oncology	Yes	No	Yes	Yes	Yes	No	No
436	FDA	Perphenazine	CYP2D6	Perphenazine-CYP2D6	#N/A	"Metabolism of a number of medications, including antipsychotics, antidepressants, b- blockers, and antiarrhythmics, occurs through the cytochrome P450 2D6 isoenzyme (debrisoquine hydroxylase). Approximately 10% of the Caucasian population has reduced activity of this enzyme, so-called “poor” metabolizers. Among other populations the prevalence is not known. Poor metabolizers demonstrate higher p…	CYP2D6 Poor Metabolizers	N/A	Variation	Germline	0	PK	UWC	#N/A	W&P	U.S. Food and Drug Administration	2002-05-10	https://www.accessdata.fda.gov/drugsatfda_docs/label/2002/10775s311213s24lbl.pdf	17.0376	Psychiatry	Yes	#N/A	No	#N/A	#N/A	Yes	No
437	CPG	Pertuzumab	ERBB2	Pertuzumab-ERBB2	No	Listed as treatment option in table for "Systemic Adjuvant Treatment: Hormone Receptor-Positive/HER2-Positive Disease" and "Systemic Adjuvant Treatment: Hormone Receptor-Negative/HER2-Positive Disease"	HER2-Positive	No	Expression	Somatic		PD	Indication	No	N/A	National Comprehensive Cancer Network (Breast Cancer Guideline)	2019-03-14	https://www.nccn.org/professionals/physician_gls/pdf/breast_blocks.pdf	0.194387	Oncology	Yes	No	Yes	No	No	No	No
438	FDA	Pertuzumab	ERBB2	Pertuzumab-ERBB2	No	"PERJETA is indicated for use in combination with trastuzumab and docetaxel for the treatment of patients with HER2-positive metastatic breast cancer who have not received prior anti-HER2 therapy or chemotherapy for metastatic disease."	HER2-Positive	No	Expression	Somatic		PD	Indication	No	I&U	U.S. Food and Drug Administration	2018-12-18	https://www.accessdata.fda.gov/drugsatfda_docs/label/2018/125409s123lbl.pdf	0.429843	Oncology	Yes	No	Yes	No	No	No	No
439	CPG	Pertuzumab	ESR	Pertuzumab-ESR	No	Listed as treatment option in table for "Systemic Adjuvant Treatment: Hormone Receptor-Positive/HER2-Positive Disease" and "Systemic Adjuvant Treatment: Hormone Receptor-Negative/HER2-Positive Disease"	Hormone Receptor-Positive or -Negative (Estrogen Receptor-Positive or -Negative)	No	Expression	Somatic		PD	Indication	Yes	N/A	National Comprehensive Cancer Network (Breast Cancer Guideline)	2019-03-14	https://www.nccn.org/professionals/physician_gls/pdf/breast_blocks.pdf	0.194387	Oncology	Yes	Yes	Yes	Yes	Yes	No	No
440	FDA	Pertuzumab	ESR	Pertuzumab-ESR	No	"Tumor prognostic characteristics, including hormone receptor status (positive 48%, negative 50%), presence of visceral disease (78%) and non-visceral disease only (22%) were similar in the study arms."	Hormone Receptor-Positive or -Negative	No	Expression	Somatic		PD	None	Yes	CS	U.S. Food and Drug Administration	2018-12-18	https://www.accessdata.fda.gov/drugsatfda_docs/label/2018/125409s123lbl.pdf	0.429843	Oncology	No	Yes	No	Yes	Yes	No	No
441	CPG	Pertuzumab	PGR	Pertuzumab-PGR	No	Listed as treatment option in table for "Systemic Adjuvant Treatment: Hormone Receptor-Positive/HER2-Positive Disease" and "Systemic Adjuvant Treatment: Hormone Receptor-Negative/HER2-Positive Disease"	Hormone Receptor-Positive or -Negative (Progesterone Receptor-Positive or -Negative)	No	Expression	Somatic		PD	Indication	Yes	N/A	National Comprehensive Cancer Network (Breast Cancer Guideline)	2019-03-14	https://www.nccn.org/professionals/physician_gls/pdf/breast_blocks.pdf	0.194387	Oncology	Yes	Yes	Yes	Yes	Yes	No	No
442	FDA	Pertuzumab	PGR	Pertuzumab-PGR	No	"Tumor prognostic characteristics, including hormone receptor status (positive 48%, negative 50%), presence of visceral disease (78%) and non-visceral disease only (22%) were similar in the study arms."	Hormone Receptor-Positive or -Negative	No	Expression	Somatic		PD	None	Yes	CS	U.S. Food and Drug Administration	2018-12-18	https://www.accessdata.fda.gov/drugsatfda_docs/label/2018/125409s123lbl.pdf	0.429843	Oncology	No	Yes	No	Yes	Yes	No	No
443	FDA	Phenytoin	CYP2C19	Phenytoin-CYP2C19	Yes	"There may be wide interpatient variability in phenytoin serum levels with equivalent dosages. Patients with unusually low levels may be noncompliant or hypermetabolizers of phenytoin. Unusually high levels result from liver disease, variant CYP2C9 and CYP2C19 alleles, or drug interactions which result in metabolic interference."	"Variant CYP2C19 Alleles"	N/A	Variation	Germline	0	PK	None	#N/A	CP	U.S. Food and Drug Administration	2017-10-31	https://www.accessdata.fda.gov/drugsatfda_docs/label/2017/010151s047s048lbl.pdf	1.56057	Neurology	No	#N/A	No	#N/A	#N/A	Yes	No
444	CPIC	Phenytoin	CYP2C9	Phenytoin-CYP2C9	Yes	"CYP2C9 intermediate metabolizer: Consider 25% reduction of recommended starting maintenance dose. Subsequent maintenance doses should be adjusted according to therapeutic drug monitoring and response.” CYP2C9 poor metabolizer: Consider 50% reduction of recommended starting maintenance dose. Subsequent maintenance doses should be adjusted according to therapeutic drug monitoring and response."	CYP2C9: Intermediate Metabolizers, Poor Metabolizers	No	Variation	Germline	57	PK	DA	Yes	N/A	Clinical Pharmacogenetics Implementation Consortium	2014-07-31	https://cpicpgx.org/content/guideline/publication/phenytoin/2014/25099164.pdf	4.81314	Neurology	Yes	Yes	N/A	N/A	Yes	No	No
445	FDA	Phenytoin	CYP2C9	Phenytoin-CYP2C9	Yes	"There may be wide interpatient variability in phenytoin serum levels with equivalent dosages. Patients with unusually low levels may be noncompliant or hypermetabolizers of phenytoin. Unusually high levels result from liver disease, variant CYP2C9 and CYP2C19 alleles, or drug interactions which result in metabolic interference."	"Variant CYP2C9 Alleles"	No	Variation	Germline	0	PK	None	Yes	CP	U.S. Food and Drug Administration	2017-10-31	https://www.accessdata.fda.gov/drugsatfda_docs/label/2017/010151s047s048lbl.pdf	1.56057	Neurology	No	Yes	No	N/A	Yes	No	No
446	CPIC	Phenytoin	HLA-B	Phenytoin-HLA-B	Yes	"HLA-B*15:02 carrier: If patient is phenytoin naïve, do not use phenytoin/fosphenytoin."	HLA-B*15:02 Carriers	No	Variation	Germline	3	PD	NR	No	N/A	Clinical Pharmacogenetics Implementation Consortium	2014-07-31	https://cpicpgx.org/content/guideline/publication/phenytoin/2014/25099164.pdf	4.81314	Neurology	Yes	No	N/A	N/A	No	No	No
447	FDA	Phenytoin	HLA-B	Phenytoin-HLA-B	Yes	"Consideration should be given to avoiding phenytoin as an alternative for carbamazepine in patients positive for HLA-B*1502."	HLA-B*1502 Carriers	No	Variation	Germline	1	PD	NR	No	W&P	U.S. Food and Drug Administration	2017-10-31	https://www.accessdata.fda.gov/drugsatfda_docs/label/2017/010151s047s048lbl.pdf	1.56057	Neurology	Yes	No	Yes	N/A	No	No	No
448	FDA	Pimozide	CYP2D6	Pimozide-CYP2D6	#N/A	"At doses above 4 mg/day, CYP 2D6 genotyping should be performed. In poor CYP 2D6 metabolizers, ORAP doses should not exceed 4 mg/day, and doses should not be increased earlier than 14 days."	CYP2D6 Poor Metabolizers	N/A	Variation	Germline	0	PK	DA	#N/A	D&A	U.S. Food and Drug Administration	2011-09-27	https://www.accessdata.fda.gov/drugsatfda_docs/label/2011/017473s046lbl.pdf	7.65503	Psychiatry	Yes	#N/A	Yes	#N/A	#N/A	Yes	No
449	FDA	Piroxicam	CYP2C9	Piroxicam-CYP2C9	#N/A	"In patients who are known or suspected to be poor CYP2C9 metabolizers based on genotype or previous history/experience with other CYP2C9 substrates (such as warfarin and phenytoin) consider dose reduction as they may have abnormally high plasma levels due to reduced metabolic clearance."	CYP2C9 Poor Metabolizers (Mention *2, *3)	N/A	Variation	Germline	2	PK	DA	#N/A	CP	U.S. Food and Drug Administration	2019-05-03	https://www.accessdata.fda.gov/drugsatfda_docs/label/2019/018147s048lbl.pdf	0.0574949	Rheumatology	Yes	#N/A	No	#N/A	#N/A	Yes	No
450	CPG	Ponatinib	BCR-ABL1	Ponatinib-BCR-ABL1	No	Listed as treatment option in table for "Treatment Options Based on BCR-ABL1 Mutation Profile" with BCR-ABL1 T315I.	BCR-ABL1 T315I	No	Variation	Somatic	1	PD	Indication	No	N/A	National Comprehensive Cancer Network (Chronic Myeloid Leukemia Guideline)	2018-08-01	https://www.nccn.org/professionals/physician_gls/pdf/cml_blocks.pdf	0.810404	Hematology	Yes	No	Yes	No	No	No	No
451	FDA	Ponatinib	BCR-ABL1	Ponatinib-BCR-ABL1	No	"Iclusig (ponatinib) is a kinase inhibitor indicated for the: treatment of adult patients with chronic phase, accelerated phase, or blast phase chronic myeloid leukemia (CML) or Ph+ ALL for whom no other tyrosine kinase inhibitor (TKI) therapy is indicated; treatment of adult patients with T315I-positive CML (chronic phase, accelerated phase, or blast phase) or T315Ipositive Philadelphia chromoso…	Philadelphia Chromosome Positive or Philadelphia Chromosome T315I	No	Variation	Somatic	2	PD	Indication	No	I&U	U.S. Food and Drug Administration	2018-10-18	https://www.accessdata.fda.gov/drugsatfda_docs/label/2018/203469s030lbl.pdf	0.596851	Hematology	Yes	No	Yes	No	No	No	No
452	FDA	Prasugrel	CYP2B6	Prasugrel-CYP2B6	#N/A	"In healthy subjects, patients with stable atherosclerosis, and patients with ACS receiving prasugrel, there was no relevant effect of genetic variation in CYP2B6, CYP2C9, CYP2C19, or CYP3A5 on the pharmacokinetics of prasugrel’s active metabolite or its inhibition of platelet aggregation."	Genetic Variation in CYP2B6	N/A	Variation	Germline	0	PK	NDA	#N/A	SP	U.S. Food and Drug Administration	2019-03-28	https://www.accessdata.fda.gov/drugsatfda_docs/label/2019/022307s016lbl.pdf	0.156057	Cardiovascular	No	#N/A	No	#N/A	#N/A	Yes	No
453	FDA	Prasugrel	CYP2C19	Prasugrel-CYP2C19	#N/A	"In healthy subjects, patients with stable atherosclerosis, and patients with ACS receiving prasugrel, there was no relevant effect of genetic variation in CYP2B6, CYP2C9, CYP2C19, or CYP3A5 on the pharmacokinetics of prasugrel’s active metabolite or its inhibition of platelet aggregation."	Genetic Variation in CYP2C19	N/A	Variation	Germline	0	PK	NDA	#N/A	SP	U.S. Food and Drug Administration	2019-03-28	https://www.accessdata.fda.gov/drugsatfda_docs/label/2019/022307s016lbl.pdf	0.156057	Cardiovascular	No	#N/A	No	#N/A	#N/A	Yes	No
454	FDA	Prasugrel	CYP2C9	Prasugrel-CYP2C9	#N/A	"In healthy subjects, patients with stable atherosclerosis, and patients with ACS receiving prasugrel, there was no relevant effect of genetic variation in CYP2B6, CYP2C9, CYP2C19, or CYP3A5 on the pharmacokinetics of prasugrel’s active metabolite or its inhibition of platelet aggregation."	Genetic Variation in CYP2C9	N/A	Variation	Germline	0	PK	NDA	#N/A	SP	U.S. Food and Drug Administration	2019-03-28	https://www.accessdata.fda.gov/drugsatfda_docs/label/2019/022307s016lbl.pdf	0.156057	Cardiovascular	No	#N/A	No	#N/A	#N/A	Yes	No
455	FDA	Prasugrel	CYP3A5	Prasugrel-CYP3A5	#N/A	"In healthy subjects, patients with stable atherosclerosis, and patients with ACS receiving prasugrel, there was no relevant effect of genetic variation in CYP2B6, CYP2C9, CYP2C19, or CYP3A5 on the pharmacokinetics of prasugrel’s active metabolite or its inhibition of platelet aggregation."	Genetic Variation in CYP3A5	N/A	Variation	Germline	0	PK	NDA	#N/A	SP	U.S. Food and Drug Administration	2019-03-28	https://www.accessdata.fda.gov/drugsatfda_docs/label/2019/022307s016lbl.pdf	0.156057	Cardiovascular	No	#N/A	No	#N/A	#N/A	Yes	No
456	FDA	Primaquine	CYB5R	Primaquine-CYB5R	Yes	"If primaquine phosphate is prescribed for an individual who has shown a previous idiosyncratic reaction to primaquine phosphate as manifested by hemolytic anemia, methemoglobinemia, or leukopenia; an individual with a family or personal history of hemolytic anemia or nicotinamide adenine dinucleotide (NADH) methemoglobin reductase deficiency, the person should be observed closely."	CYB5R Deficiency	N/A	Variation	Germline	0	PD	UWC	#N/A	W&P	U.S. Food and Drug Administration	2017-06-22	https://www.accessdata.fda.gov/drugsatfda_docs/label/2017/008316s023lbl.pdf	1.91923	Anti-Infective	Yes	#N/A	No	#N/A	#N/A	Yes	No
457	CPG	Primaquine	G6PD	Primaquine-G6PD	Yes	"Whenever possible, patients should be tested for glucose-6-phosphate dehydrogenase (G6PD) deficiency before primaquine or dapsone is administered. An alternative agent should be used if the patient is found to have G6PD deficiency. ...The most common adverse effects of alternative therapies include methemoglobinemia and hemolysis with dapsone or primaquine (especially in those with G6PD deficien…	G6PD Deficiency	No	Variation	Germline	0	PD	NR	No	N/A	Center for Disease Control, National Institutes of Health, and Infectious Disease Society of America	2018-05-29	https://aidsinfo.nih.gov/contentfiles/lvguidelines/adult_oi.pdf	0.985626	Anti-Infective	Yes	No	Yes	No	No	No	No
458	FDA	Primaquine	G6PD	Primaquine-G6PD	Yes	"Due to the risk of hemolytic anemia in patients with G6PD deficiency, G6PD testing has to be performed before using primaquine. Due to the limitations of G6PD tests, physicians need to be aware of residual risk of hemolysis and adequate medical support and follow-up to manage hemolytic risk should be available. Primaquine should not be prescribed for patients with severe G6PD deficiency (see Con…	G6PD Deficiency	No	Variation	Germline	0	PD	CI	No	CI	U.S. Food and Drug Administration	2017-06-22	https://www.accessdata.fda.gov/drugsatfda_docs/label/2017/008316s023lbl.pdf	1.91923	Anti-Infective	Yes	No	Yes	No	No	No	No
459	FDA	Propafenone	CYP2D6	Propafenone-CYP2D6	#N/A	"The combination of CYP3A4 inhibition and either CYP2D6 deficiency or CYP2D6 inhibition with the simultaneous administration of propafenone may significantly increase the concentration of propafenone and thereby increase the risk of proarrhythmia and other adverse events. Therefore, avoid simultaneous use of RYTHMOL SR with both a CYP2D6 inhibitor and a CYP3A4 inhibitor."	CYP2D6 Poor Metabolizers	N/A	Variation	Germline	0	PK	NR	#N/A	D&A	U.S. Food and Drug Administration	2018-11-02	https://www.accessdata.fda.gov/drugsatfda_docs/label/2018/021416s015lbl.pdf	0.555784	Cardiovascular	Yes	#N/A	No	#N/A	#N/A	Yes	No
460	FDA	Propranolol	CYP2D6	Propranolol-CYP2D6	#N/A	"In healthy subjects, no difference was observed between CYP2D6 extensive metabolizers (EMs) and poor metabolizers (PMs) with respect to oral clearance or elimination half-life. Partial clearance to 4-hydroxy propranolol was significantly higher and to naphthyloxylactic acid was significantly lower in EMs than PMs."	CYP2D6 Poor Metabolizers	N/A	Variation	Germline	0	PK	None	#N/A	CP	U.S. Food and Drug Administration	2013-11-19	https://www.accessdata.fda.gov/drugsatfda_docs/label/2013/021438s016lbl.pdf	5.50856	Cardiovascular	No	#N/A	No	#N/A	#N/A	Yes	No
461	FDA	Protriptyline	CYP2D6	Protriptyline-CYP2D6	#N/A	"The biochemical activity of the drug metabolizing isozyme cytochrome P450 2D6 (debrisoquine hydroxylase) is reduced in a subset of the Caucasian population (about 7% to 10% of Caucasians are so called “poor metabolizers”); reliable estimates of the prevalence of reduced P450 2D6 isozyme activity among Asian, African, and other populations are not yet available. Poor metabolizers have higher than…	CYP2D6 Poor Metabolizers	N/A	Variation	Germline	0	PK	UWC	#N/A	W&P	U.S. Food and Drug Administration	2014-07-17	https://www.accessdata.fda.gov/drugsatfda_docs/label/2014/073645s028,073644s023lbl.pdf	4.85147	Psychiatry	Yes	#N/A	No	#N/A	#N/A	Yes	No
462	FDA	Quinidine	CYP2D6	Quinidine-CYP2D6	#N/A	"Constitutional deficiency of cytochrome P450IID6 is found in less than 1% of Orientals, in about 2% of American blacks, and in about 8% of American whites. Testing with debrisoquine is sometimes used to distinguish the P450IID6-deficient "poor metabolizers" from the majority-phenotype "extensive metabolizers". When drugs whose metabolism is P450IID6-dependent are given to poor metabolizers, the …	Quinide Phenoconverts Patients to Seem Like CYP2D6 Poor Metabolizers	N/A	Variation	Germline	0	PK	UWC	#N/A	W&P	U.S. Food and Drug Administration	2010-02-02	https://www.accessdata.fda.gov/drugsatfda_docs/label/2010/089338s036lbl.pdf	9.30322	Cardiovascular	Yes	#N/A	No	#N/A	#N/A	Yes	No
463	FDA	Quinine Sulfate	CYP2D6	Quinine Sulfate-CYP2D6	#N/A	"Quinine (750 mg/day for 2 days) decreased the metabolism of desipramine in patients who were extensive CYP2D6 metabolizers, but had no effect in patients who were poor CYP2D6 metabolizers."	CYP2D6 Poor Metabolizers	N/A	Variation	Germline	0	PK	None	#N/A	DI	U.S. Food and Drug Administration	2014-07-02	https://www.accessdata.fda.gov/drugsatfda_docs/label/2014/021799s024lbl.pdf	4.89254	Anti-Infective	No	#N/A	No	#N/A	#N/A	Yes	No
464	FDA	Quinine Sulfate	G6PD	Quinine Sulfate-G6PD	#N/A	"QUALAQUIN is contraindicated in patients with the following: glucose-6-phosphate dehydrogenase (G6PD) deficiency."	G6PD Deficiency	N/A	Variation	Germline	0	PD	CI	#N/A	CI	U.S. Food and Drug Administration	2014-07-02	https://www.accessdata.fda.gov/drugsatfda_docs/label/2014/021799s024lbl.pdf	4.89254	Anti-Infective	Yes	#N/A	No	#N/A	#N/A	Yes	No
465	FDA	Rabeprazole	CYP2C19	Rabeprazole-CYP2C19	#N/A	"Potential for increased exposure of tacrolimus, especially in transplant patients who are intermediate or poor metabolizers of CYP2C19."	CYP2C19 Poor Metabolizers	N/A	Variation	Germline	0	PK	None	#N/A	DI	U.S. Food and Drug Administration	2018-06-07	https://www.accessdata.fda.gov/drugsatfda_docs/label/2018/020973s039lbl.pdf	0.960986	Gastroenterology	No	#N/A	No	#N/A	#N/A	Yes	No
466	FDA	Raloxifene	ESR	Raloxifene-ESR	#N/A	"EVISTA reduced the incidence of invasive breast cancer by 71%, compared with placebo (ARR 3.1 per 1000 women-years); this was primarily due to an 80% reduction in the incidence of ER-positive invasive breast cancer in the EVISTA group compared with placebo."	Estrogen Receptor-Positive	N/A	Expression	Germline		PD	None	#N/A	CS	U.S. Food and Drug Administration	2018-06-27	https://www.accessdata.fda.gov/drugsatfda_docs/label/2018/020815s034lbl.pdf	0.906229	Bone	No	#N/A	No	#N/A	#N/A	Yes	No
467	FDA	Raltegravir	UGT1A1	Raltegravir-UGT1A1	#N/A	"There is no evidence that common UGT1A1 polymorphisms alter raltegravir pharmacokinetics to a clinically meaningful extent. In a comparison of 30 adult subjects with *28/*28 genotype (associated with reduced activity of UGT1A1) to 27 adult subjects with wild-type genotype, the geometric mean ratio (90% CI) of AUC was 1.41 (0.96, 2.09). In the neonatal study IMPAACT P1110, there was no associatio…	UGT1A1*28 Homozygotes	N/A	Variation	Germline	1	PK	NDA	#N/A	CP	U.S. Food and Drug Administration	2018-03-05	https://www.accessdata.fda.gov/drugsatfda_docs/label/2018/022145s038,205786s007,0203045s015lbl.pdf	1.21834	Antiviral	No	#N/A	No	#N/A	#N/A	Yes	No
468	FDA	Rasburicase	CYB5R	Rasburicase-CYB5R	Yes	"In clinical studies, methemoglobinemia occurred in <1% patients receiving Elitek. These included cases of serious hypoxemia requiring intervention with medical support measures. It is not known whether patients with deficiency of cytochrome b5 reductase (formerly known as methemoglobin reductase) or of other enzymes with antioxidant activity are at increased risk for methemoglobinemia or hemolyt…	Deficiency of Cytocharome B5 Reductase	N/A	Variation	Germline	0	PD	UWC	#N/A	W&P	U.S. Food and Drug Administration	2017-09-14	https://www.accessdata.fda.gov/drugsatfda_docs/label/2017/103946s5101lbl.pdf	1.68925	Rheumatology	Yes	#N/A	No	#N/A	#N/A	Yes	No
469	CPIC	Rasburicase	G6PD	Rasburicase-G6PD	Yes	"G6PD deficient or deficient with chronic nonspherocytic hemolytic anemia: Rasburicase is contraindicated; alternatives include allopurinol. G6PD variable: To ascertain that G6PD status is normal, enzyme activity must be measured; alternatives include allopurinol."	G6PD Deficient and Variable Carriers	No	Variation	Germline	188	PD	CI	No	N/A	Clinical Pharmacogenetics Implementation Consortium	2014-04-27	https://cpicpgx.org/content/guideline/publication/rasburicase/2014/24787449.pdf	5.07324	Rheumatology	Yes	No	N/A	N/A	No	No	No
470	FDA	Rasburicase	G6PD	Rasburicase-G6PD	Yes	"Do not administer Elitek to patients with glucose-6-phosphate dehydrogenase (G6PD) deficiency. Screen patients at higher risk for G6PD deficiency (e.g., patients of African or Mediterranean ancestry) prior to starting Elitek.” (Also listed in as a contraindication)	G6PD Deficiency	No	Variation	Germline	0	PD	CI	No	BW	U.S. Food and Drug Administration	2017-09-14	https://www.accessdata.fda.gov/drugsatfda_docs/label/2017/103946s5101lbl.pdf	1.68925	Rheumatology	Yes	No	Yes	N/A	No	No	No
471	FDA	Regorafenib	RAS	Regorafenib-RAS	#N/A	"STIVARGA is indicated for the treatment of patients with metastatic colorectal cancer (CRC) who have been previously treated with fluoropyrimidine-, oxaliplatinand irinotecan-based chemotherapy, an anti-VEGF therapy, and, if RAS wildtype, an anti-EGFR therapy."	RAS Wild-Type	N/A	Variation	Somatic	0	PD	Indication	#N/A	I&U	U.S. Food and Drug Administration	2018-06-14	https://www.accessdata.fda.gov/drugsatfda_docs/label/2018/203085s008lbl.pdf	0.941821	Oncology	Yes	#N/A	Yes	#N/A	#N/A	Yes	No
472	CPIC	Ribavirin	IFNL3	Ribavirin-IFNL3	#N/A	"Unfavorable response genotype (IFNL3 rs12979860 CT or TT): Approximately 30% chance of SVR after 48 weeks of treatment. Consider implications before initiating PEG-IFNα- and RBV-containing regimens." (CPIC also mentions that rs8099917 TT is another favorable response genotype)."	rs12979860, rs8099917	N/A	Variation	Germline	3	PD	None	#N/A	N/A	Clinical Pharmacogenetics Implementation Consortium	2013-09-24	https://cpicpgx.org/content/guideline/publication/pegintron/2013/24096968.pdf	5.66188	Antiviral	No	#N/A	N/A	#N/A	#N/A	Yes	No
473	CPG	Ribociclib	ERBB2	Ribociclib-ERBB2	No	"CDK4/6 inhibitor (abemaciclib, palbociclib, or ribociclib) in combination with an aromatase inhibitor (anastrozole, letrozole, or exemestane) or fulvestrant may be considered as a treatment option for first-line therapy for women who are postmenopausal or premenopausal (receiving ovarian suppression or ablation with an LHRH agonist) with hormone-receptor positive, HER2-negative metastatic breast…	HER2-Negative	No	Expression	Somatic		PD	Indication	No	N/A	National Comprehensive Cancer Network (Breast Cancer Guideline)	2019-03-14	https://www.nccn.org/professionals/physician_gls/pdf/breast_blocks.pdf	0.194387	Oncology	Yes	No	Yes	No	No	No	No
474	FDA	Ribociclib	ERBB2	Ribociclib-ERBB2	No	"KISQALI is indicated in combination with: an aromatase inhibitor for the treatment of pre/perimenopausal or postmenopausal women, with hormone receptor (HR)-positive, human epidermal growth factor receptor 2 (HER2)-negative advanced or metastatic breast cancer, as initial endocrine-based therapy; or fulvestrant for the treatment of postmenopausal women with HR-positive, HER2-negative advanced or…	HER2-Negative	No	Expression	Somatic		PD	Indication	No	I&U	U.S. Food and Drug Administration	2018-07-18	https://www.accessdata.fda.gov/drugsatfda_docs/label/2018/209092s001lbl.pdf	0.848734	Oncology	Yes	No	Yes	No	No	No	No
475	CPG	Ribociclib	ESR	Ribociclib-ESR	No	"CDK4/6 inhibitor (abemaciclib, palbociclib, or ribociclib) in combination with an aromatase inhibitor (anastrozole, letrozole, or exemestane) or fulvestrant may be considered as a treatment option for first-line therapy for women who are postmenopausal or premenopausal (receiving ovarian suppression or ablation with an LHRH agonist) with hormone-receptor positive, HER2-negative metastatic breast…	Hormone Receptor-Positive	No	Expression	Somatic		PD	Indication	No	N/A	National Comprehensive Cancer Network (Breast Cancer Guideline)	2019-03-14	https://www.nccn.org/professionals/physician_gls/pdf/breast_blocks.pdf	0.194387	Oncology	Yes	No	Yes	No	No	No	No
476	FDA	Ribociclib	ESR	Ribociclib-ESR	No	"KISQALI is indicated in combination with: an aromatase inhibitor for the treatment of pre/perimenopausal or postmenopausal women, with hormone receptor (HR)-positive, human epidermal growth factor receptor 2 (HER2)-negative advanced or metastatic breast cancer, as initial endocrine-based therapy; or fulvestrant for the treatment of postmenopausal women with HR-positive, HER2-negative advanced or…	Hormone Receptor-Positive	No	Expression	Somatic		PD	Indication	No	I&U	U.S. Food and Drug Administration	2018-07-18	https://www.accessdata.fda.gov/drugsatfda_docs/label/2018/209092s001lbl.pdf	0.848734	Oncology	Yes	No	Yes	No	No	No	No
477	CPG	Ribociclib	PGR	Ribociclib-PGR	No	"CDK4/6 inhibitor (abemaciclib, palbociclib, or ribociclib) in combination with an aromatase inhibitor (anastrozole, letrozole, or exemestane) or fulvestrant may be considered as a treatment option for first-line therapy for women who are postmenopausal or premenopausal (receiving ovarian suppression or ablation with an LHRH agonist) with hormone-receptor positive, HER2-negative metastatic breast…	Hormone Receptor-Positive	No	Expression	Somatic		PD	Indication	No	N/A	National Comprehensive Cancer Network (Breast Cancer Guideline)	2019-03-14	https://www.nccn.org/professionals/physician_gls/pdf/breast_blocks.pdf	0.194387	Oncology	Yes	No	Yes	No	No	No	No
478	FDA	Ribociclib	PGR	Ribociclib-PGR	No	"KISQALI is indicated in combination with: an aromatase inhibitor for the treatment of pre/perimenopausal or postmenopausal women, with hormone receptor (HR)-positive, human epidermal growth factor receptor 2 (HER2)-negative advanced or metastatic breast cancer, as initial endocrine-based therapy; or fulvestrant for the treatment of postmenopausal women with HR-positive, HER2-negative advanced or…	Hormone Receptor-Positive	No	Expression	Somatic		PD	Indication	No	I&U	U.S. Food and Drug Administration	2018-07-18	https://www.accessdata.fda.gov/drugsatfda_docs/label/2018/209092s001lbl.pdf	0.848734	Oncology	Yes	No	Yes	No	No	No	No
479	FDA	Risperidone	CYP2D6	Risperidone-CYP2D6	#N/A	"CYP2D6, also called debrisoquin hydroxylase, is the enzyme responsible for metabolism of many neuroleptics, antidepressants, antiarrhythmics, and other drugs. CYP 2D6 is subject to genetic polymorphism (about 6%-8% of Caucasians, and a very low percentage of Asians, have little or no activity and are “poor metabolizers”) and to inhibition by a variety of substrates and some non-substrates, notab…	CYP2D6 Poor Metabolizers	N/A	Variation	Germline	0	PK	None	#N/A	CP	U.S. Food and Drug Administration	2019-01-25	https://www.accessdata.fda.gov/drugsatfda_docs/label/2019/020272s082,020588s070,021444s056lbl.pdf	0.325804	Psychiatry	No	#N/A	No	#N/A	#N/A	Yes	No
480	CPG	Rituximab	CD20 (MS4A1)	Rituximab-CD20 (MS4A1)	No	The treatment table for "Diffuse large B-cell lymphoma" states that "if CD20-, rituximab is not indicated."	CD20 -Positive	No	Expression	Somatic		PD	Indication	No	N/A	National Comprehensive Cancer Network (B-Cell Lymphomas Guideline)	2019-05-06	https://www.nccn.org/professionals/physician_gls/pdf/b-cell_blocks.pdf	0.0492813	Hematology	Yes	No	Yes	No	No	No	No
481	FDA	Rituximab	CD20 (MS4A1)	Rituximab-CD20 (MS4A1)	No	"Rituxan (rituximab) is indicated for the treatment of patients with: relapsed or refractory, low-grade or follicular, CD20-positive, B-cell NHL as a single agent."	CD20-Positive	No	Expression	Somatic		PD	Indication	No	I&U	U.S. Food and Drug Administration	2019-01-25	https://www.accessdata.fda.gov/drugsatfda_docs/label/2019/103705s5454lbl.pdf	0.325804	Hematology	Yes	No	Yes	No	No	No	No
482	FDA	Rivaroxaban	F5	Rivaroxaban-F5	#N/A	"A total of 2275 patients were randomized and followed on study treatment for a mean of 290 days for the XARELTO and aspirin treatment groups. The mean age was approximately 59 years. The population was 56% male, 70% Caucasian, 14% Asian and 3% Black. In the EINSTEIN CHOICE study, 51% of patients had DVT only, 33% had PE only, and 16% had PE and DVT combined. Other risk factors included idiopathi…	Factor V Leiden Mutation	N/A	Variation	Germline	0	PD	None	#N/A	CS	U.S. Food and Drug Administration	2019-01-15	https://www.accessdata.fda.gov/drugsatfda_docs/label/2019/022406s030s032lbledt.pdf	0.353183	Cardiovascular	No	#N/A	No	#N/A	#N/A	Yes	No
483	FDA	Ropivacaine	G6PD	Ropivacaine-G6PD	#N/A	"Cases of methemoglobinemia have been reported in association with local anesthetic use. Although all patients are at risk for methemoglobinemia, patients with glucose-6- phosphate dehydrogenase deficiency, congenital or idiopathic methemoglobinemia, cardiac or pulmonary compromise, infants under 6 months of age, and concurrent exposure to oxidizing agents or their metabolites are more susceptibl…	G6PD Deficiency	N/A	Variation	Germline	0	PD	UWC	#N/A	W&P	U.S. Food and Drug Administration	2018-11-02	https://www.accessdata.fda.gov/drugsatfda_docs/label/2018/020533s035lbl.pdf	0.555784	Anesthetic	Yes	#N/A	No	#N/A	#N/A	Yes	No
484	FDA	Rosuvastatin	SLCO1B1	Rosuvastatin-SLCO1B1	#N/A	"Disposition of HMG-CoA reductase inhibitors, including rosuvastatin, involves OATP1B1 and other transporter proteins. Higher plasma concentrations of rosuvastatin have been reported in very small groups of patients (n=3 to 5) who have two reduced function alleles of the gene that encodes OATP1B1 (SLCO1B1 521T > C). The frequency of this genotype (i.e., SLCO1B1 521 C/C) is generally lower than 5%…	SLCO1B1 T521C Homozygotes	N/A	Variation	Germline	1	PK	None	#N/A	CP	U.S. Food and Drug Administration	2018-11-09	https://www.accessdata.fda.gov/drugsatfda_docs/label/2018/021366s038lbl.pdf	0.536619	Endocrinology	No	#N/A	No	#N/A	#N/A	Yes	No
485	FDA	Rucaparib	BRCA	Rucaparib-BRCA	#N/A	"Rubraca is indicated for the treatment of adult patients with deleterious BRCA mutation (germline and/or somatic)- associated epithelial ovarian, fallopian tube, or primary peritoneal cancer who have been treated with two or more chemotherapies. Select patients for therapy based on an FDA-approved companion diagnostic for Rubraca."	Deleterious BRCA Mutations (None Specifically Mentioned)	N/A	Variation	Germline	0	PD	Indication	#N/A	I&U	U.S. Food and Drug Administration	2018-04-06	https://www.accessdata.fda.gov/drugsatfda_docs/label/2018/209115s003lbl.pdf	1.13073	Oncology	Yes	#N/A	Yes	#N/A	#N/A	Yes	No
486	FDA	Rucaparib	CYP1A2	Rucaparib-CYP1A2	#N/A	"Based on population pharmacokinetic analyses, steady-state concentrations following rucaparib 600 mg twice daily did not differ significantly across CYP2D6 or CYP1A2 genotype subgroups."	CYP1A2 Genotype Subgroups	N/A	Variation	Germline	0	PK	None	#N/A	CP	U.S. Food and Drug Administration	2018-04-06	https://www.accessdata.fda.gov/drugsatfda_docs/label/2018/209115s003lbl.pdf	1.13073	Oncology	No	#N/A	No	#N/A	#N/A	Yes	No
487	FDA	Rucaparib	CYP2D6	Rucaparib-CYP2D6	#N/A	"Based on population pharmacokinetic analyses, steady-state concentrations following rucaparib 600 mg twice daily did not differ significantly across CYP2D6 or CYP1A2 genotype subgroups."	CYP2D6 Genotype Subgroups	N/A	Variation	Germline	0	PK	None	#N/A	CP	U.S. Food and Drug Administration	2018-04-06	https://www.accessdata.fda.gov/drugsatfda_docs/label/2018/209115s003lbl.pdf	1.13073	Oncology	No	#N/A	No	#N/A	#N/A	Yes	No
488	CPG	Sertraline	CYP2C19	Sertraline-CYP2C19	Yes	"There is insufficient evidence on clinical validity and utility to support a recommendation for or against use of CYP450 testing in adults beginning SSRI treatment for nonpsychotic depression."	CYP2C19 Poor Metabolizers	No	Variation	Germline	0	PK	None	Yes	N/A	Evaluation of Genomic Applications in Practice and Prevention (EGAPP) Working Group	2007-09-12	https://pubmed.ncbi.nlm.nih.gov/18091431/	11.6961	Psychiatry	No	Yes	No	N/A	Yes	No	No
489	CPIC	Sertraline	CYP2C19	Sertraline-CYP2C19	Yes	"CYP2D6 Ultrarapid metabolizer: Initiate therapy with recommended starting dose. If patient does not respond to recommended maintenance dosing, consider alternative drug not predominantly metabolized by CYP2C19. CYP2D6 Poor metabolizer: Consider a 50% reduction of recommended starting dose and titrate to response or select alternative drug not predominantly metabolized by CYP2C19."	CYP2C19 Poor Metabolizers	No	Variation	Germline	33	PK	NR	Yes	N/A	Clinical Pharmacogenetics Implementation Consortium	2015-05-08	https://cpicpgx.org/content/guideline/publication/SSRI/2015/25974703.pdf	4.04381	Psychiatry	Yes	Yes	N/A	N/A	Yes	No	No
490	CPG	Sertraline	CYP2D6	Sertraline-CYP2D6	Yes	"There is insufficient evidence on clinical validity and utility to support a recommendation for or against use of CYP450 testing in adults beginning SSRI treatment for nonpsychotic depression."	CYP2D6 Ultrarapid Metabolizers, Intermediate Metabolizers, Poor Metabolizers	N/A	Variation	Germline	0	PK	None	#N/A	N/A	Evaluation of Genomic Applications in Practice and Prevention (EGAPP) Working Group	2007-09-12	https://pubmed.ncbi.nlm.nih.gov/18091431/	11.6961	Psychiatry	No	#N/A	No	#N/A	#N/A	Yes	No
491	CPG	Sevoflurane	CACNA1S	Sevoflurane-CACNA1S	Yes	"Only trigger free anaesthesia should be used in all MH (malignant hyperthermia) suspected or susceptible patients."	CACNA1S Mutations Associated with Malignant Hyperthermia Susceptibility (2)	No	Variation	Germline	2	PD	NR	No	N/A	European Malignant Hyperthermia Group	2018-02-27	https://www.emhg.org/diagnosis	1.23477	Anesthetic	Yes	No	No	N/A	No	No	No
492	CPIC	Sevoflurane	CACNA1S	Sevoflurane-CACNA1S	Yes	"An individual heterozygous for an RYR1 or CACNA1S malignant hyperthermia susceptibility (MHS) causative variant as designated by the European Malignant Hyperthermia Group: Halogenated volatile anesthetics or depolarizing muscle relaxants succinylcholine are relatively contraindicated in persons with MHS. They should not be used, except in extraordinary circumstances in which the benefits outweig…	Homozygous for CACNA1S Malignant Hyperthermia Sensitizing Mutations (2)	No	Variation	Germline	2	PD	CI	No	N/A	Clinical Pharmacogenetics Implementation Consortium	2018-11-20	https://cpicpgx.org/content/guideline/publication/volatile_anesthetic_succinylcholine/2018/30499100.pdf	0.506502	Anesthetic	Yes	No	N/A	N/A	No	No	No
493	CPG	Sevoflurane	RYR1	Sevoflurane-RYR1	Yes	"Only trigger free anaesthesia should be used in all MH (malignant hyperthermia) suspected or susceptible patients."	RYR1 Mutations Associated with Malignant Hyperthermia Susceptibility (48)	No	Variation	Germline	48	PD	NR	Yes	N/A	European Malignant Hyperthermia Group	2018-02-27	https://www.emhg.org/diagnosis	1.23477	Anesthetic	Yes	No	No	No	Yes	No	Yes
494	CPIC	Sevoflurane	RYR1	Sevoflurane-RYR1	Yes	"An individual heterozygous for an RYR1 or CACNA1S malignant hyperthermia susceptibility (MHS) causative variant as designated by the European Malignant Hyperthermia Group: Halogenated volatile anesthetics or depolarizing muscle relaxants succinylcholine are relatively contraindicated in persons with MHS. They should not be used, except in extraordinary circumstances in which the benefits outweig…	Homozygous for RYR1 Malignant Hyperthermia Sensitizing Mutations (48)	No	Variation	Germline	48	PD	CI	Yes	N/A	Clinical Pharmacogenetics Implementation Consortium	2018-11-20	https://cpicpgx.org/content/guideline/publication/volatile_anesthetic_succinylcholine/2018/30499100.pdf	0.506502	Anesthetic	Yes	No	N/A	No	Yes	No	Yes
495	FDA	Sevoflurane	RYR1	Sevoflurane-RYR1	Yes	"Malignant Hyperthermia In susceptible individuals, potent inhalation anesthetic agents, including sevoflurane, may trigger a skeletal muscle hypermetabolic state leading to high oxygen demand and the clinical syndrome known as malignant hyperthermia. Sevoflurane can induce malignant hyperthermia in genetically susceptible individuals, such as those with certain inherited ryanodine receptor mutat…	Inherited Ryanodine Receptor Mutations (None Specifically Mentioned)	No	Variation	Germline	0	PD	UWC	Yes	W&P	U.S. Food and Drug Administration	2017-04-27	https://www.accessdata.fda.gov/drugsatfda_docs/label/2017/020478s030lbl.pdf	2.07255	Anesthetic	Yes	No	No	No	Yes	No	Yes
496	FDA	Simeprevir	IFNL3	Simeprevir-IFNL3	#N/A	"A genetic variant near the gene encoding interferon-lambda-3 (IL28B rs12979860, a C [cytosine] to T [thymine] substitution) is a strong predictor of response to Peg-IFN-alfa and RBV (PR). In the Phase 3 trials, IL28B genotype was a stratification factor. Overall, SVR rates were lower in subjects with the CT and TT genotypes compared to those with the CC genotype (Tables 12 and 13). Among both tr…	IFNL3 rs12979860	N/A	Variation	Germline	1	PD	None	#N/A	CP	U.S. Food and Drug Administration	2017-11-09	https://www.accessdata.fda.gov/drugsatfda_docs/label/2017/205123s014lbl.pdf	1.53593	Antiviral	No	#N/A	No	#N/A	#N/A	Yes	No
497	CPIC	Simvastatin	SLCO1B1	Simvastatin-SLCO1B1	#N/A	"Intermediate SLCO1B1 function: prescribe a lower dose or consider an alternative statin (e.g., pravastatin or rosuvastatin); consider routine CK surveillance. Low SLCO1B1 function: prescribe a lower dose or consider an alternative statin (e.g., pravastatin or rosuvastatin); consider routine CK surveillance."	Intermediate and Low SLCO1B1 Function	N/A	Variation	Germline	37	PK	NR	#N/A	N/A	Clinical Pharmacogenetics Implementation Consortium	2014-06-04	https://cpicpgx.org/content/guideline/publication/simvastatin/2014/24918167.pdf	4.9692	Cardiovascular	Yes	#N/A	N/A	#N/A	#N/A	Yes	No
498	FDA	Siponimod	CYP2C9	Siponimod-CYP2C9	#N/A	"Test patients for CYP2C9 variants to determine CYP2C9 genotype. MAYZENT is contraindicated in patients who have: a CYP2C9*3/*3 genotype."	CYP2C9 *3/*3 Genotype (Also mentions *2)	N/A	Variation	Germline	2	PK	CI	#N/A	CI	U.S. Food and Drug Administration	2019-03-26	https://www.accessdata.fda.gov/drugsatfda_docs/label/2019/209884s000lbl.pdf	0.161533	Neurology	Yes	#N/A	Yes	#N/A	#N/A	Yes	No
499	FDA	Sodium Nitrite	G6PD	Sodium Nitrite-G6PD	#N/A	"Because patients with G6PD deficiency are at increased risk of a hemolytic crisis with sodium nitrite administration, alternative therapeutic approaches should be considered in these patients. Patients with known or suspected G6PD deficiency should be monitored for an acute drop in hematocrit. Exchange transfusion may be needed for patients with G6PD deficiency who receive sodium nitrite."	G6PD Deficiency	N/A	Variation	Germline	0	PD	NR	#N/A	W&P	U.S. Food and Drug Administration	2017-10-19	https://www.accessdata.fda.gov/drugsatfda_docs/label/2017/203922s001lbl.pdf	1.59343	Medical Countermeasures	Yes	#N/A	No	#N/A	#N/A	Yes	No
500	FDA	Sodium Phenylbutyrate	ASS1	Sodium Phenylbutyrate-ASS1	#N/A	"BUPHENYL is indicated as adjunctive therapy in the chronic management of patients with urea cycle disorders involving deficiencies of carbamylphosphate synthetase (CPS), ornithine transcarbamylase (OTC), or argininosuccinic acid synthetase (AS)."	Deficiencies in Argininosuccinic Acid Synthetase	N/A	Variation	Germline	0	PD	Indication	#N/A	I&U	U.S. Food and Drug Administration	2009-03-31	https://www.accessdata.fda.gov/drugsatfda_docs/label/2009/020572s016,020573s015lbl.pdf	10.1465	Gastroenterology	Yes	#N/A	Yes	#N/A	#N/A	Yes	No
501	FDA	Sodium Phenylbutyrate	CPS1	Sodium Phenylbutyrate-CPS1	#N/A	"BUPHENYL is indicated as adjunctive therapy in the chronic management of patients with urea cycle disorders involving deficiencies of carbamylphosphate synthetase (CPS), ornithine transcarbamylase (OTC), or argininosuccinic acid synthetase (AS)."	Deficiencies in Carbamylphosphate Synthetase	N/A	Variation	Germline	0	PD	Indication	#N/A	I&U	U.S. Food and Drug Administration	2009-03-31	https://www.accessdata.fda.gov/drugsatfda_docs/label/2009/020572s016,020573s015lbl.pdf	10.1465	Gastroenterology	Yes	#N/A	Yes	#N/A	#N/A	Yes	No
502	FDA	Sodium Phenylbutyrate	OTC	Sodium Phenylbutyrate-OTC	#N/A	"BUPHENYL is indicated as adjunctive therapy in the chronic management of patients with urea cycle disorders involving deficiencies of carbamylphosphate synthetase (CPS), ornithine transcarbamylase (OTC), or argininosuccinic acid synthetase (AS)."	Deficiencies in Ornithine Transcarbamylase	N/A	Variation	Germline	0	PD	Indication	#N/A	I&U	U.S. Food and Drug Administration	2009-03-31	https://www.accessdata.fda.gov/drugsatfda_docs/label/2009/020572s016,020573s015lbl.pdf	10.1465	Gastroenterology	Yes	#N/A	Yes	#N/A	#N/A	Yes	No
503	FDA	Sofosbuvir	IFNL3	Sofosbuvir-IFNL3	#N/A	"SVR12 rates were 99% (89/90) in subjects with genotype 1 or 4 HCV and baseline IL28B C/C allele and 87% (200/230) in subjects with genotype 1 or 4 HCV and baseline IL28B non-C/C alleles. It is estimated that the SVR12 in patients who previously failed pegylated interferon and ribavirin therapy will approximate the observed SVR12 in NEUTRINO subjects with multiple baseline factors traditionally a…	IL28b C/C or Non-C/C	N/A	Variation	Germline	1	PD	None	#N/A	CS	U.S. Food and Drug Administration	2018-10-23	https://www.accessdata.fda.gov/drugsatfda_docs/label/2018/204671s013lbl.pdf	0.583162	Antiviral	No	#N/A	No	#N/A	#N/A	Yes	No
504	FDA	Sofosbuvir + Velpatasvir	IFNL3	Sofosbuvir + Velpatasvir-IFNL3	Yes	"Demographics and baseline characteristics were balanced between the EPCLUSA and placebo group. Of the 740 treated subjects, the median age was 56 years (range: 18 to 82); 60% of the subjects were male; 79% were White, 9% were Black; 21% had a baseline body mass index at least 30 kg/m2 ; the proportions of subjects with genotype 1, 2, 4, 5, or 6 HCV infection were 53%, 17%, 19%, 5%, and 7%, respe…	IL28b C/C or Non-C/C	N/A	Variation	Germline	1	PD	None	#N/A	CS	U.S. Food and Drug Administration	2017-11-09	https://www.accessdata.fda.gov/drugsatfda_docs/label/2017/208341s009lbl.pdf	1.53593	Antiviral	No	#N/A	No	#N/A	#N/A	No	No
505	CPG	Sofosbuvir + Velpatasvir	NS5A	Sofosbuvir + Velpatasvir-NS5A	Yes	In table entitled "Summary of Recommended Regimens for Initial and Retreatment of Hepatitis C Virus Genotype 1-6 Infection," it states to "check for NS5A Y93H" and to "use an alternative regimen when available or 12 weeks og sofosbuvir/velpatasvir/voxilaprevir" in place of sofosbuvir/velpatasvir.	NS5A Resistance-Associated Substitution (Y93H)	N/A	Variation	Pathogen	1	PD	Indication	#N/A	N/A	Infectious Disease Society of America and American Association for the Study of Liver Diseases	2018-05-24	https://pubmed.ncbi.nlm.nih.gov/30215672/	0.999316	Antiviral	Yes	#N/A	No	#N/A	#N/A	No	No
506	FDA	Sofosbuvir + Velpatasvir + Voxilaprevir	IFNL3	Sofosbuvir + Velpatasvir + Voxilaprevir-IFNL3	Yes	"Demographics and baseline characteristics were generally balanced across treatment groups. Of the 415 treated subjects, the median age was 59 years (range: 27 to 84); 77% of the subjects were male; 81% were White; 14% were Black; 6% were Hispanic or Latino; 33% had a baseline body mass index at least 30 kg/m2 ; the majority of subjects had genotype 1 (72%) or genotype 3 (19%) HCV infection; 82% …	IL28b C/C or Non-C/C	N/A	Variation	Germline	1	PD	None	#N/A	CS	U.S. Food and Drug Administration	2017-11-09	https://www.accessdata.fda.gov/drugsatfda_docs/label/2017/209195s002lbl.pdf	1.53593	Antiviral	No	#N/A	No	#N/A	#N/A	No	No
507	CPG	Sofosbuvir + Velpatasvir + Voxilaprevir	NS5A	Sofosbuvir + Velpatasvir + Voxilaprevir-NS5A	Yes	In table entitled "Summary of Recommended Regimens for Initial and Retreatment of Hepatitis C Virus Genotype 1-6 Infection," it states to "check for NS5A Y93H" and to "use an alternative regimen when available or 12 weeks og sofosbuvir/velpatasvir/voxilaprevir" in place of sofosbuvir/velpatasvir.	NS5A Resistance-Associated Substitutions (Y93H)	N/A	Variation	Pathogen	1	PD	Indication	#N/A	N/A	Infectious Disease Society of America and American Association for the Study of Liver Diseases	2018-05-24	https://pubmed.ncbi.nlm.nih.gov/30215672/	0.999316	Antiviral	Yes	#N/A	No	#N/A	#N/A	No	No
508	FDA	Succimer	G6PD	Succimer-G6PD	#N/A	"In addition to the controlled studies, approximately 250 patients with lead poisoning have been treated with succimer either orally or parenterally in open U.S. and foreign studies with similar results reported. Succimer has been used for the treatment of lead poisoning in one patient with sickle cell anemia and in five patients with glucose-6-phosphodehydrogenase (G6PD) deficiency without adver…	G6PD Deficiency	N/A	Variation	Germline	0	PD	None	#N/A	CP	U.S. Food and Drug Administration	2018-10-02	https://www.accessdata.fda.gov/drugsatfda_docs/label/2018/019998s021lbl.pdf	0.640657	Medical Countermeasures	No	#N/A	No	#N/A	#N/A	Yes	No
509	FDA	Succinylcholine	BCHE	Succinylcholine-BCHE	Yes	"Succinylcholine is metabolized by plasma cholinesterase and should be used with caution, if at all, in patients known to be or suspected of being homozygous for the atypical plasma cholinesterase gene."	Atypical Plasma Cholinesterase Gene	N/A	Variation	Germline	0	PK	UWC	#N/A	W&P	U.S. Food and Drug Administration	2018-07-26	https://www.accessdata.fda.gov/drugsatfda_docs/label/2018/008453s036lbl.pdf	0.826831	Anesthetic	Yes	#N/A	No	#N/A	#N/A	Yes	No
510	CPG	Succinylcholine	CACNA1S	Succinylcholine-CACNA1S	Yes	"Only trigger free anaesthesia should be used in all MH (malignant hyperthermia) suspected or susceptible patients."	CACNA1S Mutations Associated with Malignant Hyperthermia Susceptibility (2)	No	Variation	Germline	2	PD	NR	No	N/A	European Malignant Hyperthermia Group	2018-02-27	https://www.emhg.org/diagnosis	1.23477	Anesthetic	Yes	No	No	N/A	No	No	No
511	CPIC	Succinylcholine	CACNA1S	Succinylcholine-CACNA1S	Yes	"An individual heterozygous for an RYR1 or CACNA1S malignant hyperthermia susceptibility (MHS) causative variant as designated by the European Malignant Hyperthermia Group: Halogenated volatile anesthetics or depolarizing muscle relaxants succinylcholine are relatively contraindicated in persons with MHS. They should not be used, except in extraordinary circumstances in which the benefits outweig…	Homozygous for CACNA1S Malignant Hyperthermia Sensitizing Mutations (2)	No	Variation	Germline	2	PD	CI	No	N/A	Clinical Pharmacogenetics Implementation Consortium	2018-11-20	https://cpicpgx.org/content/guideline/publication/volatile_anesthetic_succinylcholine/2018/30499100.pdf	0.506502	Anesthetic	Yes	No	N/A	N/A	No	No	No
512	CPG	Succinylcholine	RYR1	Succinylcholine-RYR1	Yes	"Only trigger free anaesthesia should be used in all MH (malignant hyperthermia) suspected or susceptible patients."	RYR1 Mutations Associated with Malignant Hyperthermia Susceptibility (48)	No	Variation	Germline	48	PD	NR	No	N/A	European Malignant Hyperthermia Group	2018-02-27	https://www.emhg.org/diagnosis	1.23477	Anesthetic	Yes	No	No	N/A	No	No	No
513	CPIC	Succinylcholine	RYR1	Succinylcholine-RYR1	Yes	"An individual heterozygous for an RYR1 or CACNA1S malignant hyperthermia susceptibility (MHS) causative variant as designated by the European Malignant Hyperthermia Group: Halogenated volatile anesthetics or depolarizing muscle relaxants succinylcholine are relatively contraindicated in persons with MHS. They should not be used, except in extraordinary circumstances in which the benefits outweig…	Heterozygous for RYR1 Malignant Hyperthermia Sensitizing Mutations (48)	No	Variation	Germline	48	PD	CI	No	N/A	Clinical Pharmacogenetics Implementation Consortium	2018-11-20	https://cpicpgx.org/content/guideline/publication/volatile_anesthetic_succinylcholine/2018/30499100.pdf	0.506502	Anesthetic	Yes	No	N/A	N/A	No	No	No
514	FDA	Sulfadiazine	G6PD	Sulfadiazine-G6PD	#N/A	"The use of SILVADENE Cream 1% (silver sulfadiazine) in some cases of glucose-6-phosphate dehydrogenase-deficient individuals may be hazardous, as hemolysis may occur."	G6PD Deficiency	N/A	Variation	Germline	0	PD	UWC	#N/A	W&P	U.S. Food and Drug Administration	2016-08-01	https://www.accessdata.fda.gov/drugsatfda_docs/label/2016/017381s053lbl.pdf	2.80903	Anti-Infective	Yes	#N/A	No	#N/A	#N/A	Yes	No
515	FDA	Sulfamethoxazole + Trimetoprim	G6PD	Sulfamethoxazole + Trimetoprim-G6PD	#N/A	"In glucose-6-phosphate dehydrogenase deficient individuals, hemolysis may occur. This reaction is frequently dose-related."	G6PD Deficiency	N/A	Variation	Germline	0	PD	UWC	#N/A	W&P	U.S. Food and Drug Administration	2014-07-16	https://www.accessdata.fda.gov/drugsatfda_docs/label/2014/017377s074lbl.pdf	4.85421	Anti-Infective	Yes	#N/A	No	#N/A	#N/A	Yes	No
516	FDA	Sulfasalazine	G6PD	Sulfasalazine-G6PD	#N/A	"Patients with glucose-6-phosphate dehydrogenase deficiency should be observed closely for signs of hemolytic anemia. This reaction is frequently dose related. If toxic or hypersensitivity reactions occur, AZULFIDINE EN-tabs should be discontinued immediately."	G6PD Deficiency	N/A	Variation	Germline	0	PD	UWC	#N/A	W&P	U.S. Food and Drug Administration	2014-03-04	https://www.accessdata.fda.gov/drugsatfda_docs/label/2014/007073s128lbl.pdf	5.22108	Gastroenterology	Yes	#N/A	No	#N/A	#N/A	Yes	No
517	CPIC	Tacrolimus	CYP3A5	Tacrolimus-CYP3A5	#N/A	"Extensive metabolizer (CYP3A5 expresser): increase starting dose 1.5–2 times recommended starting dose. Total starting dose should not exceed 0.3 mg/kg/day. Use therapeutic drug monitoring to guide dose adjustments. Intermediate metabolizer (CYP3A5 expresser): increase starting dose 1.5–2 times recommended starting dose. Total starting dose should not exceed 0.3 mg/kg/day. Use therapeutic drug m…	CYP3A5 Extensive Metabolizers, Intermediate Metabolizers	N/A	Variation	Germline	9	PK	DA	#N/A	N/A	Clinical Pharmacogenetics Implementation Consortium	2015-03-03	https://cpicpgx.org/content/guideline/publication/tacrolimus/2015/25801146.pdf	4.2245	Immunosuppressant	Yes	#N/A	N/A	#N/A	#N/A	Yes	No
518	FDA	Tafamidis	TTR	Tafamidis-TTR	#N/A	"VYNDAQEL stabilized both the wild type TTR tetramer and the tetramers of 14 TTR variants tested clinically after once-daily dosing. Tafamidis also stabilized the TTR tetramer for 25 variants tested ex vivo."	Variant vs. Wild-type Transthyretin Amyloid	N/A	Variation	Germline	0	PD	None	#N/A	CP	U.S. Food and Drug Administration	2019-05-03	https://www.accessdata.fda.gov/drugsatfda_docs/label/2019/211996s000,212161s000lbl.pdf	0.0574949	Cardiovascular	No	#N/A	No	#N/A	#N/A	Yes	No
519	FDA	Tafenoquine	G6PD	Tafenoquine-G6PD	#N/A	"All patients must be tested for glucose-6-phosphate dehydrogenase (G6PD) deficiency prior to prescribing ARAKODA. ARAKODA is contraindicated in: patients with G6PD deficiency or unknown G6PD status due to the risk of hemolytic anemia."	G6PD Deficiency	N/A	Variation	Germline	0	PD	CI	#N/A	CI	U.S. Food and Drug Administration	2018-08-08	https://www.accessdata.fda.gov/drugsatfda_docs/label/2018/210607lbl.pdf	0.791239	Anti-Infective	Yes	#N/A	Yes	#N/A	#N/A	Yes	No
520	CPG	Talazoparib	BRCA	Talazoparib-BRCA	Yes	Listed as treatment option in table for "Chemotherapy Regimens for Recurrent or Stage IV Disease" as an option for "patients with HER2-Negative tumors and germline BRCA1/2 mutations."	Germline BRCA Mutations (None Specifically Mentioned)	No	Variation	Germline	0	PD	Indication	No	N/A	National Comprehensive Cancer Network (Breast Cancer Guideline)	2019-03-14	https://www.nccn.org/professionals/physician_gls/pdf/breast_blocks.pdf	0.194387	Oncology	Yes	No	Yes	No	No	No	No
521	FDA	Talazoparib	BRCA	Talazoparib-BRCA	Yes	"TALZENNA is indicated for the treatment of adult patients with deleterious or suspected deleterious germline breast cancer susceptibility gene (BRCA)-mutated (gBRCAm) human epidermal growth factor receptor 2 (HER2)-negative locally advanced or metastatic breast cancer. Select patients for therapy based on an FDA-approved companion diagnostic for TALZENNA."	Deleterious or Suspected Deleterious Germline BRCA (Including BRCA1 and BRCA2 Mutations; None Specifically Mentioned)	No	Variation	Germline	0	PD	Indication	No	I&U	U.S. Food and Drug Administration	2018-10-16	https://www.accessdata.fda.gov/drugsatfda_docs/label/2018/211651s000lbl.pdf	0.602327	Oncology	Yes	No	Yes	No	No	No	No
522	CPG	Talazoparib	ERBB2	Talazoparib-ERBB2	Yes	Listed as treatment option in table for "Chemotherapy Regimens for Recurrent or Stage IV Disease" as an option for "patients with HER2-Negative tumors and germline BRCA1/2 mutations."	HER2-Negative	No	Expression	Somatic		PD	Indication	No	N/A	National Comprehensive Cancer Network (Breast Cancer Guideline)	2019-03-14	https://www.nccn.org/professionals/physician_gls/pdf/breast_blocks.pdf	0.194387	Oncology	Yes	No	Yes	No	No	No	No
523	FDA	Talazoparib	ERBB2	Talazoparib-ERBB2	Yes	"TALZENNA is indicated for the treatment of adult patients with deleterious or suspected deleterious germline breast cancer susceptibility gene (BRCA)-mutated (gBRCAm) human epidermal growth factor receptor 2 (HER2)-negative locally advanced or metastatic breast cancer. Select patients for therapy based on an FDA-approved companion diagnostic for TALZENNA."	HER2-Negative	No	Expression	Somatic		PD	Indication	No	I&U	U.S. Food and Drug Administration	2018-10-16	https://www.accessdata.fda.gov/drugsatfda_docs/label/2018/211651s000lbl.pdf	0.602327	Oncology	Yes	No	Yes	No	No	No	No
524	CPG	Tamoxifen	CYP2D6	Tamoxifen-CYP2D6	Yes	"At this time, based on current data the panel recommends against CYP2D6 gene testing for women being considered for tamoxifen therapy."	CYP2D6 Testing (No Variants Mentioned)	Yes	Variation	Germline	0	PK	None	Yes	N/A	National Comprehensive Cancer Network (Breast Cancer Guideline); American Society of Clinical Oncology	2019-03-14	https://www.nccn.org/professionals/physician_gls/pdf/breast_blocks.pdf	0.194387	Oncology	No	Yes	No	No	Yes	No	Yes
525	CPIC	Tamoxifen	CYP2D6	Tamoxifen-CYP2D6	Yes	"CYP2D6 normal or intermediate metabolizer (activity score: 1-0.5): Consider hormonal therapy such as an aromatase inhibitor for postmenopausal women or aromatase inhibitor along with ovarian function suppression in premenopausal women, given that these approaches are superior to tamoxifen regardless of CYP2D6 genotype. If aromatase inhibitor use is contraindicated, consideration should be given …	CYP2D6 Normal Metabolizers, Intermediate Metabolizers, Poor Metabolizers	Yes	Variation	Germline	111	PK	NR	Yes	N/A	Clinical Pharmacogenetics Implementation Consortium	2017-12-23	https://cpicpgx.org/content/guideline/publication/tamoxifen/2017/tamoxifen_reprint.pdf	1.41547	Oncology	Yes	Yes	N/A	No	Yes	No	Yes
526	FDA	Tamoxifen	CYP2D6	Tamoxifen-CYP2D6	Yes	"The impact of CYP2D6 polymorphisms on the efficacy of tamoxifen is not well established. CYP2D6 poor metabolizers carrying two non-functional alleles exhibit significantly lower endoxifen plasma concentrations compared to patients carrying one or more fully functional alleles of CYP2D6."	CYP2D6 Poor Metabolizers	Yes	Variation	Germline	0	PK	None	Yes	CP	U.S. Food and Drug Administration	2019-04-08	https://www.accessdata.fda.gov/drugsatfda_docs/label/2019/021807s006lbl.pdf	0.125941	Oncology	No	Yes	No	No	Yes	No	Yes
527	CPG	Tamoxifen	ERBB2	Tamoxifen-ERBB2	Yes	Listed as treatment option in table for "Systemic Therapy for ER- and/or PR-positive recurrent or Stage IV disease with HER2-negative and premenopausal or HER2-positive and premenopausal."	HER2-Positive or HER2-Negative	N/A	Expression	Somatic		PD	Indication	#N/A	N/A	National Comprehensive Cancer Network (Breast Cancer Guideline); American Society of Clinical Oncology	2019-03-14	https://www.nccn.org/professionals/physician_gls/pdf/breast_blocks.pdf	0.194387	Oncology	Yes	#N/A	Yes	#N/A	#N/A	Yes	No
528	CPG	Tamoxifen	ESR	Tamoxifen-ESR	Yes	Listed as treatment option in table for "Systemic Therapy for ER- and/or PR-positive recurrent or Stage IV disease with HER2-negative and premenopausal or HER2-positive and premenopausal."	Estrogen Receptor-Positive	No	Expression	Somatic		PD	Indication	No	N/A	National Comprehensive Cancer Network (Breast Cancer Guideline); American Society of Clinical Oncology	2019-03-14	https://www.nccn.org/professionals/physician_gls/pdf/breast_blocks.pdf	0.194387	Oncology	Yes	No	Yes	No	No	No	No
529	FDA	Tamoxifen	ESR	Tamoxifen-ESR	Yes	"SOLTAMOX is indicated for the treatment of adult patients with estrogen receptor-positive metastatic breast cancer."	Estrogen Receptor-Positive	No	Expression	Somatic		PD	Indication	No	I&U	U.S. Food and Drug Administration	2019-04-08	https://www.accessdata.fda.gov/drugsatfda_docs/label/2019/021807s006lbl.pdf	0.125941	Oncology	Yes	No	Yes	No	No	No	No
530	FDA	Tamoxifen	F2	Tamoxifen-F2	Yes	"In a small substudy (N = 81) of the NSABP-1 trial, there appeared to be no benefit to screening women for Factor V Leiden and Prothrombin mutations G20210A as a means to identify those who may not be appropriate candidates for tamoxifen therapy."	Prothrombin G20210A Mutation	N/A	Variation	Germline	1	PD	UWC	#N/A	W&P	U.S. Food and Drug Administration	2019-04-08	https://www.accessdata.fda.gov/drugsatfda_docs/label/2019/021807s006lbl.pdf	0.125941	Oncology	Yes	#N/A	No	#N/A	#N/A	Yes	No
531	FDA	Tamoxifen	F5	Tamoxifen-F5	Yes	"In a small substudy (N = 81) of the NSABP-1 trial, there appeared to be no benefit to screening women for Factor V Leiden and Prothrombin mutations G20210A as a means to identify those who may not be appropriate candidates for tamoxifen therapy."	Factor V Leiden	N/A	Variation	Germline	0	PD	UWC	#N/A	W&P	U.S. Food and Drug Administration	2019-04-08	https://www.accessdata.fda.gov/drugsatfda_docs/label/2019/021807s006lbl.pdf	0.125941	Oncology	Yes	#N/A	No	#N/A	#N/A	Yes	No
532	CPG	Tamoxifen	PGR	Tamoxifen-PGR	Yes	Listed as treatment option in table for "Systemic Therapy for ER- and/or PR-positive recurrent or Stage IV disease with HER2-negative and premenopausal or HER2-positive and premenopausal."	Progesterone Receptor-Positive	No	Expression	Somatic		PD	Indication	Yes	N/A	National Comprehensive Cancer Network (Breast Cancer Guideline); American Society of Clinical Oncology	2019-03-14	https://www.nccn.org/professionals/physician_gls/pdf/breast_blocks.pdf	0.194387	Oncology	Yes	Yes	Yes	Yes	Yes	No	No
533	FDA	Tamoxifen	PGR	Tamoxifen-PGR	Yes	"In the Hubay study, patients with a positive (more than 3 fmol) estrogen receptor were more likely to benefit. In the NSABP B-09 study in women age 50 to 59 years, only women with both estrogen and progesterone receptor levels 10 fmol or greater clearly benefited, while survival results were poorer in women with both estrogen and progesterone receptor levels less than 10 fmol. In women age 60 to…	Progesterone Receptor-Positive	No	Expression	Somatic		PD	None	Yes	CS	U.S. Food and Drug Administration	2019-04-08	https://www.accessdata.fda.gov/drugsatfda_docs/label/2019/021807s006lbl.pdf	0.125941	Oncology	No	Yes	No	Yes	Yes	No	No
534	FDA	Tamsulosin	CYP2D6	Tamsulosin-CYP2D6	#N/A	"FLOMAX capsules should be used with caution in combination with moderate inhibitors of CYP3A4 (e.g., erythromycin), in combination with strong (e.g., paroxetine) or moderate (e.g., terbinafine) inhibitors of CYP2D6, in patients known to be CYP2D6 poor metabolizers particularly at a dose higher than 0.4 mg (e.g., 0.8 mg)."	CYP2D6 Poor Metabolizers	N/A	Variation	Germline	0	PK	UWC	#N/A	W&P	U.S. Food and Drug Administration	2019-01-23	https://www.accessdata.fda.gov/drugsatfda_docs/label/2019/020579s033lbl.pdf	0.33128	Urology	Yes	#N/A	No	#N/A	#N/A	Yes	No
535	FDA	Telaprevir	IFNL3	Telaprevir-IFNL3	#N/A	"A genetic variant near the gene encoding interferon-lambda-3 (IL28B rs12979860, a C to T change) is a strong predictor of response to peginterferon alfa and ribavirin (PR). rs12979860 was genotyped in 454 of 1088 subjects in Trial 108 (treatment-naïve) and 527 of 662 subjects in Trial C216 (previously treated). SVR rates tended to be lower in subjects with the CT and TT genotypes compared to tho…	IFNL3 rs12979860	N/A	Variation	Germline	1	PD	None	#N/A	CP	U.S. Food and Drug Administration	2013-10-28	https://www.accessdata.fda.gov/drugsatfda_docs/label/2013/201917s012lbl.pdf	5.56879	Antiviral	No	#N/A	No	#N/A	#N/A	Yes	No
536	FDA	Tetrabenazine	CYP2D6	Tetrabenazine-CYP2D6	#N/A	"Patients who require doses of XENAZINE greater than 50 mg per day should be first tested and genotyped to determine if they are poor metabolizers (PMs) or extensive metabolizers (EMs) by their ability to express the drug metabolizing enzyme, CYP2D6. The dose of XENAZINE should then be individualized accordingly to their status as PMs or EMs."	CYP2D6 Poor Metabolizers	N/A	Variation	Germline	0	PK	DA	#N/A	D&A	U.S. Food and Drug Administration	2017-09-13	https://www.accessdata.fda.gov/drugsatfda_docs/label/2017/021894s013lbl.pdf	1.69199	Neurology	Yes	#N/A	Yes	#N/A	#N/A	Yes	No
537	CPIC	Thioguanine	NUDT15	Thioguanine-NUDT15	No	"NUDT15 intermediate metabolizer, possible intermediate metabolizer: Start with reduced doses (50–80% of normal dose) if normal starting dose is ≥ 40–60 mg/m2/day (e.g., 20–48 mg/m2/day) and adjust doses of thioguanine based on degree of myelosuppression and disease-specific guidelines. Allow 2–4 weeks to reach steady-state after each dose adjustment. If myelosuppression occurs, and depending on …	NUDT15 Intermediate Metabolizers, Poor Metabolizers	No	Variation	Germline	6	PK	NR	Yes	N/A	Clinical Pharmacogenetics Implementation Consortium	2013-01-03	https://cpicpgx.org/content/guideline/publication/thiopurines/2018/30447069.pdf	6.38467	Hematology	Yes	No	N/A	N/A	Yes	No	No
538	FDA	Thioguanine	NUDT15	Thioguanine-NUDT15	No	"Patients with homozygous deficiency of either TPMT or NUDT15 enzyme typically require 10% or less of the standard thioguanine dosage. Reduce initial dosage in patients who are known to have homozygous TPMT or NUDT15 deficiency. Most patients with heterozygous TPMT or NUDT15 deficiency tolerate recommended thioguanine doses, but some require dose reduction based on toxicities. Patients who are he…	Heterozygous or Homozygous for NUDT15 Deficiency (Mentions NUDT15*2, NUDT15*3)	No	Variation	Germline	2	PK	DA	Yes	D&A	U.S. Food and Drug Administration	2018-05-23	https://www.accessdata.fda.gov/drugsatfda_docs/label/2018/012429s028lbl.pdf	1.00205	Hematology	Yes	No	No	N/A	Yes	No	No
539	CPIC	Thioguanine	TPMT	Thioguanine-TPMT	No	"TPMT intermediate metabolizer, possible intermediate metabolizer: Start with reduced doses (50–80% of normal dose) if normal starting dose is ≥ 40–60 mg/m2/day (e.g., 20–48 mg/m2/day) and adjust doses of thioguanine based on degree of myelosuppression and disease-specific guidelines. Allow 2–4 weeks to reach steady-state after each dose adjustment. If myelosuppression occurs, and depending on ot…	TPMT Intermediate Metabolizers, Poor Metabolizers	No	Variation	Germline	9	PK	NR	Yes	N/A	Clinical Pharmacogenetics Implementation Consortium	2013-01-03	https://cpicpgx.org/content/guideline/publication/thiopurines/2018/30447069.pdf	6.38467	Hematology	Yes	No	N/A	N/A	Yes	No	No
540	FDA	Thioguanine	TPMT	Thioguanine-TPMT	No	"Patients with homozygous deficiency of either TPMT or NUDT15 enzyme typically require 10% or less of the standard thioguanine dosage. Reduce initial dosage in patients who are known to have homozygous TPMT or NUDT15 deficiency. Most patients with heterozygous TPMT or NUDT15 deficiency tolerate recommended thioguanine doses, but some require dose reduction based on toxicities. Patients who are he…	Heterozygous or Homozygous for NUDT15 Deficiency (Mentions TPMT*2,TPMT*3A, TPMT*3C)	No	Variation	Germline	3	PK	DA	Yes	D&A	U.S. Food and Drug Administration	2018-05-23	https://www.accessdata.fda.gov/drugsatfda_docs/label/2018/012429s028lbl.pdf	1.00205	Hematology	Yes	No	No	N/A	Yes	No	No
541	FDA	Ticagrelor	CYP2C19	Ticagrelor-CYP2C19	#N/A	"In a genetic substudy cohort of PLATO, the rate of thrombotic CV events in the BRILINTA arm did not depend on CYP2C19 loss of function status."	CYP2C19 Loss of Function	N/A	Variation	Germline	0	PK	None	#N/A	CP	U.S. Food and Drug Administration	2019-04-03	https://www.accessdata.fda.gov/drugsatfda_docs/label/2019/022433s023lbl.pdf	0.13963	Cardiovascular	No	#N/A	No	#N/A	#N/A	Yes	No
542	FDA	Tipiracil + Trifluridine	ERBB2	Tipiracil + Trifluridine-ERBB2	#N/A	"The HER2 status was negative in 62%, positive in 19%, and unknown in 20% of patients. Among the 94 patients with HER2 positive tumors, 89% received prior anti-HER2 therapy."	HER2 Status	N/A	Expression	Somatic		PD	None	#N/A	CS	U.S. Food and Drug Administration	2019-02-22	https://www.accessdata.fda.gov/drugsatfda_docs/label/2019/207981s008lbl.pdf	0.249144	Oncology	No	#N/A	No	#N/A	#N/A	Yes	No
543	FDA	Tipiracil + Trifluridine	RAS	Tipiracil + Trifluridine-RAS	#N/A	"Randomization was stratified by KRAS status (wild-type vs. mutant), time since diagnosis of first metastasis (<18 months vs. ≥ 18 months) and region (Japan vs. US, Europe and Australia). KRAS status was wild-type (49%) or mutant (51%) at study entry. All patients received prior treatment with fluoropyrimidine-, oxaliplatin-, and irinotecan-based chemotherapy. All but one patient received bevaciz…	KRAS Status	N/A	Variation	Somatic	0	PD	None	#N/A	CS	U.S. Food and Drug Administration	2019-02-22	https://www.accessdata.fda.gov/drugsatfda_docs/label/2019/207981s008lbl.pdf	0.249144	Oncology	No	#N/A	No	#N/A	#N/A	Yes	No
544	FDA	Tolterodine	CYP2D6	Tolterodine-CYP2D6	#N/A	"In a study of the effect of tolterodine immediate release tablets on the QT interval, the effect on the QT interval appeared greater for 8 mg/day (two times the therapeutic dose) compared to 4 mg/day and was more pronounced in CYP2D6 poor metabolizers (PM) than extensive metabolizers (EMs). The effect of tolterodine 8 mg/day was not as large as that observed after four days of therapeutic dosing…	CYP2D6 Poor Metabolizers	N/A	Variation	Germline	0	PK	UWC	#N/A	W&P	U.S. Food and Drug Administration	2018-07-13	https://www.accessdata.fda.gov/drugsatfda_docs/label/2018/021228s023lbl.pdf	0.862423	Urology	Yes	#N/A	No	#N/A	#N/A	Yes	No
545	CPG	Toremifene	ERBB2	Toremifene-ERBB2	Yes	Listed as treatment option in table for "Systemic Therapy for ER- and/or PR-positive recurrent or Stage IV disease with HER2-negative and premenopausal."	HER2-Negative	N/A	Expression	Somatic		PD	Indication	#N/A	N/A	National Comprehensive Cancer Network (Breast Cancer Guideline)	2019-03-14	https://www.nccn.org/professionals/physician_gls/pdf/breast_blocks.pdf	0.194387	Oncology	Yes	#N/A	Yes	#N/A	#N/A	Yes	No
546	CPG	Toremifene	ESR	Toremifene-ESR	Yes	Listed as treatment option in table for "Systemic Therapy for ER- and/or PR-positive recurrent or Stage IV disease with HER2-negative and premenopausal."	Estrogen Receptor-Positive	Yes	Expression	Somatic		PD	Indication	No	N/A	National Comprehensive Cancer Network (Breast Cancer Guideline)	2019-03-14	https://www.nccn.org/professionals/physician_gls/pdf/breast_blocks.pdf	0.194387	Oncology	Yes	No	Yes	Yes	Yes	No	No
547	FDA	Toremifene	ESR	Toremifene-ESR	Yes	"FARESTON is an estrogen agonist/antagonist indicated for the treatment of metastatic breast cancer in postmenopausal women with estrogen-receptor positive or unknown tumors."	Estrogen-Receptor Positive or Unknown	Yes	Expression	Somatic		PD	Indication	No	I&U	U.S. Food and Drug Administration	2017-05-12	https://www.accessdata.fda.gov/drugsatfda_docs/label/2017/020497s009lbl.pdf	2.03149	Oncology	Yes	No	No	Yes	Yes	No	No
548	CPG	Toremifene	PGR	Toremifene-PGR	Yes	Listed as treatment option in table for "Systemic Therapy for ER- and/or PR-positive recurrent or Stage IV disease with HER2-negative and premenopausal."	Progesterone Receptor-Positive	N/A	Expression	Somatic		PD	Indication	#N/A	N/A	National Comprehensive Cancer Network (Breast Cancer Guideline)	2019-03-14	https://www.nccn.org/professionals/physician_gls/pdf/breast_blocks.pdf	0.194387	Oncology	Yes	#N/A	Yes	#N/A	#N/A	Yes	No
549	FDA	Tramadol	CYP2D6	Tramadol-CYP2D6	#N/A	"Some individuals may be ultra-rapid metabolizers because of a specific CYP2D6 genotype (e.g., gene duplications denoted as *1/*1xN or *1/*2xN). The prevalence of this CYP2D6 phenotype varies widely and has been estimated at 1 to 10% for Whites (European, North American), 3 to 4% for Blacks (African Americans), 1 to 2% for East Asians (Chinese, Japanese, Korean), and may be greater than 10% in ce…	CYP2D6 Ultrarapid Metabolizers (Also Mentions Poor Metabolizers)	N/A	Variation	Germline	0	PK	NR	#N/A	W&P	U.S. Food and Drug Administration	2019-04-08	https://www.accessdata.fda.gov/drugsatfda_docs/label/2019/020281s041lbl.pdf	0.125941	Analgesic	Yes	#N/A	No	#N/A	#N/A	Yes	No
550	CPG	Trametinib	BRAF	Trametinib-BRAF	Yes	"For patients with unresectable or distant metastatic disease harboring a BRAF V600-activating mutation, BRAF-targeted therapy first-line options include BRAF/MEK inhibitor combination therapy with dabrafenib/trametinib, vemurafenib/cobimetinib, or encorafenib/binimetinib. All of these regimens are category 1 options based on results from phase 3 trials in the first-line setting (ie, COMBI-d, COM…	BRAF V600E or V600K	No	Variation	Somatic	2	PD	Indication	No	N/A	National Comprehensive Cancer Network (Cutaneous Melanoma Guideline)	2019-03-12	https://www.nccn.org/professionals/physician_gls/pdf/cutaneous_melanoma_blocks.pdf	0.199863	Oncology	Yes	No	Yes	No	No	No	No
551	FDA	Trametinib	BRAF	Trametinib-BRAF	Yes	"MEKINIST® is indicated, as a single agent or in combination with dabrafenib, for the treatment of patients with unresectable or metastatic melanoma with BRAF V600E or V600K mutations, as detected by an FDA-approved test."	BRAF V600E or V600K	No	Variation	Somatic	2	PD	Indication	No	I&U	U.S. Food and Drug Administration	2018-05-04	https://www.accessdata.fda.gov/drugsatfda_docs/label/2018/204114Orig1s009lbl.pdf	1.05407	Oncology	Yes	No	Yes	No	No	No	No
552	FDA	Trametinib	G6PD	Trametinib-G6PD	Yes	"The trials excluded patients with abnormal left ventricular ejection fraction, history of acute coronary syndrome within 6 months, history of Class II or greater congestive heart failure (New York Heart Association), history of RVO or RPED, QTcB interval ≥480 msec, uncontrolled hypertension, uncontrolled arrhythmias, active brain metastases, or known history of G6PD deficiency."	G6PD Deficiency	N/A	Variation	Germline	0	PD	None	#N/A	AR	U.S. Food and Drug Administration	2018-05-04	https://www.accessdata.fda.gov/drugsatfda_docs/label/2018/204114Orig1s009lbl.pdf	1.05407	Oncology	No	#N/A	No	#N/A	#N/A	Yes	No
553	FDA	Trametinib	RAS	Trametinib-RAS	Yes	"Based on its mechanism of action, dabrafenib may promote growth and development of malignancies with activation of RAS through mutation or other mechanisms. In the COMBI-d study, non-cutaneous malignancies occurred in 1.4% (3/209) of patients receiving MEKINIST plus dabrafenib and in 2.8% (6/211) of patients receiving single-agent dabrafenib. In Study BRF113928, non-cutaneous malignancies occurr…	RAS Mutations (None Specifically Mentioned)	N/A	Variation	Somatic	0	PD	UWC	#N/A	W&P	U.S. Food and Drug Administration	2018-05-04	https://www.accessdata.fda.gov/drugsatfda_docs/label/2018/204114Orig1s009lbl.pdf	1.05407	Oncology	Yes	#N/A	No	#N/A	#N/A	Yes	No
554	CPG	Trastuzumab	ERBB2	Trastuzumab-ERBB2	No	Listed as treatment option in table for "Systemic Adjuvant Treatment: Hormone Receptor-Positive/HER2-Positive Disease" and "Systemic Adjuvant Treatment: Hormone Receptor-Negative/HER2-Positive Disease"	HER2-Positive	No	Expression	Somatic		PD	Indication	No	N/A	National Comprehensive Cancer Network (Breast Cancer Guideline)	2019-03-14	https://www.nccn.org/professionals/physician_gls/pdf/breast_blocks.pdf	0.194387	Oncology	Yes	No	Yes	No	No	No	No
555	FDA	Trastuzumab	ERBB2	Trastuzumab-ERBB2	No	"Herceptin is indicated for adjuvant treatment of HER2 overexpressing node positive or node negative breast cancer."	HER2-Positive	No	Expression	Somatic		PD	Indication	No	I&U	U.S. Food and Drug Administration	2018-11-29	https://www.accessdata.fda.gov/drugsatfda_docs/label/2018/103792s5345lbl.pdf	0.481862	Oncology	Yes	No	Yes	No	No	No	No
556	CPG	Trastuzumab	ESR	Trastuzumab-ESR	No	Listed as treatment option in table for "Systemic Adjuvant Treatment: Hormone Receptor-Positive/HER2-Positive Disease" and "Systemic Adjuvant Treatment: Hormone Receptor-Negative/HER2-Positive Disease"	Hormone Receptor-Positive or -Negative (Estrogen Receptor-Positive or -Negative)	No	Expression	Somatic		PD	Indication	Yes	N/A	National Comprehensive Cancer Network (Breast Cancer Guideline)	2019-03-14	https://www.nccn.org/professionals/physician_gls/pdf/breast_blocks.pdf	0.194387	Oncology	Yes	Yes	Yes	Yes	Yes	No	No
557	FDA	Trastuzumab	ESR	Trastuzumab-ESR	No	"The final OS analysis results from Studies 1 and 2 indicate that OS benefit by age, hormone receptor status, number of positive lymph nodes, tumor size and grade, and surgery/radiation therapy was consistent with the treatment effect in the overall population. In the subgroup of patients with hormone receptor-positive disease (ER-positive and/or PR-positive) (n = 2223), the hazard ratio for OS w…	Hormone Receptor Status	No	Expression	Somatic		PD	None	Yes	CS	U.S. Food and Drug Administration	2018-11-29	https://www.accessdata.fda.gov/drugsatfda_docs/label/2018/103792s5345lbl.pdf	0.481862	Oncology	No	Yes	No	Yes	Yes	No	No
558	CPG	Trastuzumab	PGR	Trastuzumab-PGR	No	Listed as treatment option in table for "Systemic Adjuvant Treatment: Hormone Receptor-Positive/HER2-Positive Disease" and "Systemic Adjuvant Treatment: Hormone Receptor-Negative/HER2-Positive Disease"	Hormone Receptor-Positive or -Negative (Progesterone Receptor-Positive or -Negative)	No	Expression	Somatic		PD	Indication	Yes	N/A	National Comprehensive Cancer Network (Breast Cancer Guideline)	2019-03-14	https://www.nccn.org/professionals/physician_gls/pdf/breast_blocks.pdf	0.194387	Oncology	Yes	Yes	Yes	Yes	Yes	No	No
559	FDA	Trastuzumab	PGR	Trastuzumab-PGR	No	"The final OS analysis results from Studies 1 and 2 indicate that OS benefit by age, hormone receptor status, number of positive lymph nodes, tumor size and grade, and surgery/radiation therapy was consistent with the treatment effect in the overall population. In the subgroup of patients with hormone receptor-positive disease (ER-positive and/or PR-positive) (n = 2223), the hazard ratio for OS w…	Hormone Receptor Status	No	Expression	Somatic		PD	None	Yes	CS	U.S. Food and Drug Administration	2018-11-29	https://www.accessdata.fda.gov/drugsatfda_docs/label/2018/103792s5345lbl.pdf	0.481862	Oncology	No	Yes	No	Yes	Yes	No	No
560	FDA	Tretinoin	PML/RAR-Alpha	Tretinoin-PML/RAR-Alpha	#N/A	"VESANOID (tretinoin) capsules are indicated for the induction of remission in patients with acute promyelocytic leukemia (APL), French-American-British (FAB) classification M3 (including the M3 variant), characterized by the presence of the t(15;17) translocation and/or the presence of the PML/RARα gene who are refractory to, or who have relapsed from, anthracycline chemotherapy, or for whom ant…	Presence of PML-RARA Gene Fusion	N/A	Variation	Somatic	1	PD	Indication	#N/A	I&U	U.S. Food and Drug Administration	2008-07-01	https://www.accessdata.fda.gov/drugsatfda_docs/label/2008/020438s006lbl.pdf	10.8939	Dermatology	Yes	#N/A	Yes	#N/A	#N/A	Yes	No
561	CPIC	Trimipramine	CYP2C19	Trimipramine-CYP2C19	Yes	"CYP2C19 ultrarapid metabolizer and CYP2C19 rapid metabolizer: Avoid tertiary amine use due to potential for sub-optimal response. Consider alternative drug not metabolized by CYP2C19. TCAs without major CYP2C19 metabolism include the secondary amines nortriptyline and desipramine. If a tertiary amine is warranted, utilize therapeutic drug monitoring to guide dose adjustments. CYP2C19 poor metabo…	CYP2C19 Ultrarapid Metabolizers, Rapid Metabolizers, Poor Metabolizers	N/A	Variation	Germline	10	PK	NR	#N/A	N/A	Clinical Pharmacogenetics Implementation Consortium	2016-12-07	https://cpicpgx.org/content/guideline/publication/TCA/2016/TCA_2016.pdf	2.45859	Psychiatry	Yes	#N/A	N/A	#N/A	#N/A	Yes	No
562	CPIC	Trimipramine	CYP2D6	Trimipramine-CYP2D6	Yes	"CYP2D6 ultrarapid metabolizer: Avoid tricyclic use due to potential lack of efficacy. Consider alternative drug not metabolized by CYP2D6. If a TCA is warranted, consider titrating to a higher target dose (compared to normal metabolizers). Utilize therapeutic drug monitoring to guide dose adjustments. CYP2D6 intermediate metabolizer: Consider a 25% reduction of recommended starting dose. Utilize…	CYP2D6 Ultrarapid Metabolizers, Intermediate Metabolizers, Poor Metabolizers	Yes	Variation	Germline	102	PK	NR	Yes	N/A	Clinical Pharmacogenetics Implementation Consortium	2016-12-07	https://cpicpgx.org/content/guideline/publication/TCA/2016/TCA_2016.pdf	2.45859	Psychiatry	Yes	No	N/A	N/A	Yes	No	No
563	FDA	Trimipramine	CYP2D6	Trimipramine-CYP2D6	Yes	"The biochemical activity of the drug metabolizing isozyme cytochrome P450 2D6 (debrisoquin hydroxylase) is reduced in a subset of the Caucasian population (about 7-10% of Caucasians are so called “poor metabolizers”); reliable estimates of the prevalence of reduced P450 2D6 isozyme activity among Asian, African, and other populations are not yet available. Poor metabolizers have higher than expe…	CYP2D6 Poor Metabolizers	Yes	Variation	Germline	0	PK	UWC	Yes	W&P	U.S. Food and Drug Administration	2014-07-17	https://www.accessdata.fda.gov/drugsatfda_docs/label/2014/016792s037lbl.pdf	4.85147	Psychiatry	Yes	No	No	N/A	Yes	No	No
564	CPIC	Tropisetron	CYP2D6	Tropisetron-CYP2D6	#N/A	"CYP2D6 ultrarapid metabolizer: Select alternative drug not predominantly metabolized by CYP2D6 (i.e., granisetron)."	CYP2D6 Ultrarapid Metabolizers	N/A	Variation	Germline	105	PK	NR	#N/A	N/A	Clinical Pharmacogenetics Implementation Consortium	2016-12-07	https://cpicpgx.org/content/guideline/publication/ondansetron/2016/28002639.pdf	2.45859	Gastroenterology	Yes	#N/A	N/A	#N/A	#N/A	Yes	No
565	FDA	Umeclidinium	CYP2D6	Umeclidinium-CYP2D6	#N/A	"In vitro metabolism of umeclidinium is mediated primarily by CYP2D6. However, no clinically meaningful difference in systemic exposure to umeclidinium (500 mcg) (8 times the approved dose) was observed following repeat daily inhaled dosing to normal (ultrarapid, extensive, and intermediate metabolizers) and CYP2D6 poor metabolizer subjects."	CYP2D6 Poor Metabolizers	N/A	Variation	Germline	0	PK	NDA	#N/A	CP	U.S. Food and Drug Administration	2017-10-20	https://www.accessdata.fda.gov/drugsatfda_docs/label/2017/205382s008lbl.pdf	1.59069	Pulmonary	No	#N/A	No	#N/A	#N/A	Yes	No
566	FDA	Ustekinumab	IL12A	Ustekinumab-IL12A	#N/A	"Individuals genetically deficient in IL-12/IL-23 are particularly vulnerable to disseminated infections from mycobacteria (including nontuberculous, environmental mycobacteria), salmonella (including nontyphi strains), and Bacillus Calmette-Guerin (BCG) vaccinations. Serious infections and fatal outcomes have been reported in such patients. It is not known whether patients with pharmacologic blo…	Genetic IL-12 Deficiency	N/A	Variation	Germline	0	PD	UWC	#N/A	W&P	U.S. Food and Drug Administration	2016-09-23	https://www.accessdata.fda.gov/drugsatfda_docs/label/2016/761044lbl.pdf	2.66393	Rheumatology	Yes	#N/A	No	#N/A	#N/A	Yes	No
567	FDA	Ustekinumab	IL12B	Ustekinumab-IL12B	#N/A	"Individuals genetically deficient in IL-12/IL-23 are particularly vulnerable to disseminated infections from mycobacteria (including nontuberculous, environmental mycobacteria), salmonella (including nontyphi strains), and Bacillus Calmette-Guerin (BCG) vaccinations. Serious infections and fatal outcomes have been reported in such patients. It is not known whether patients with pharmacologic blo…	Genetic IL-12 Deficiency	N/A	Variation	Germline	0	PD	UWC	#N/A	W&P	U.S. Food and Drug Administration	2016-09-23	https://www.accessdata.fda.gov/drugsatfda_docs/label/2016/761044lbl.pdf	2.66393	Rheumatology	Yes	#N/A	No	#N/A	#N/A	Yes	No
568	FDA	Ustekinumab	IL23A	Ustekinumab-IL23A	#N/A	"Individuals genetically deficient in IL-12/IL-23 are particularly vulnerable to disseminated infections from mycobacteria (including nontuberculous, environmental mycobacteria), salmonella (including nontyphi strains), and Bacillus Calmette-Guerin (BCG) vaccinations. Serious infections and fatal outcomes have been reported in such patients. It is not known whether patients with pharmacologic blo…	Genetic IL-23 Deficiency	N/A	Variation	Germline	0	PD	UWC	#N/A	W&P	U.S. Food and Drug Administration	2016-09-23	https://www.accessdata.fda.gov/drugsatfda_docs/label/2016/761044lbl.pdf	2.66393	Rheumatology	Yes	#N/A	No	#N/A	#N/A	Yes	No
569	FDA	Valbenazine	CYP2D6	Valbenazine-CYP2D6	#N/A	"Consider reducing INGREZZA dose based on tolerability for known CYP2D6 poor metabolizers."	CYP2D6 Poor Metabolizers	N/A	Variation	Germline	0	PK	DA	#N/A	D&A	U.S. Food and Drug Administration	2018-08-10	https://www.accessdata.fda.gov/drugsatfda_docs/label/2018/209241s003lbl.pdf	0.785763	Psychiatry	Yes	#N/A	No	#N/A	#N/A	Yes	No
570	FDA	Valproic acid	POLG	Valproic acid-POLG	#N/A	" Depakene is contraindicated in patients known to have mitochondrial disorders caused by POLG mutations and children under two years of age who are clinically suspected of having a mitochondrial disorder. POLG mutation screening should be performed in accordance with current clinical practice."	POLG Mutations (None Specifically Mentioned)	N/A	Variation	Germline	0	PD	CI	#N/A	BW	U.S. Food and Drug Administration	2019-02-21	https://www.accessdata.fda.gov/drugsatfda_docs/label/2019/018081s069,018082s052lbl.pdf	0.251882	Neurology	Yes	#N/A	No	#N/A	#N/A	Yes	No
571	CPG	Vemurafenib	BRAF	Vemurafenib-BRAF	Yes	"For patients with unresectable or distant metastatic disease harboring a BRAF V600-activating mutation, BRAF-targeted therapy first-line options include BRAF/MEK inhibitor combination therapy with dabrafenib/trametinib, vemurafenib/cobimetinib, or encorafenib/binimetinib. All of these regimens are category 1 options based on results from phase 3 trials in the first-line setting (ie, COMBI-d, COM…	BRAF V600E or V600K	Yes	Variation	Somatic	2	PD	Indication	No	N/A	National Comprehensive Cancer Network (Cutaneous Melanoma Guideline)	2019-03-12	https://www.nccn.org/professionals/physician_gls/pdf/cutaneous_melanoma_blocks.pdf	0.199863	Oncology	Yes	No	Yes	No	Yes	No	No
572	FDA	Vemurafenib	BRAF	Vemurafenib-BRAF	Yes	"ZELBORAF is indicated for the treatment of patients with unresectable or metastatic melanoma with BRAF V600E mutation as detected by an FDA-approved test."	BRAF V600E	Yes	Variation	Somatic	1	PD	Indication	No	I&U	U.S. Food and Drug Administration	2017-11-06	https://www.accessdata.fda.gov/drugsatfda_docs/label/2017/202429s016lbl.pdf	1.54415	Oncology	Yes	No	Yes	No	Yes	No	No
573	FDA	Vemurafenib	RAS	Vemurafenib-RAS	Yes	"Based on mechanism of action, ZELBORAF may promote malignancies associated with activation of RAS through mutation or other mechanisms. Monitor patients receiving ZELBORAF closely for signs or symptoms of other malignancies."	RAS Mutations (None Specifically Mentioned)	N/A	Variation	Somatic	0	PD	UWC	#N/A	W&P	U.S. Food and Drug Administration	2017-11-06	https://www.accessdata.fda.gov/drugsatfda_docs/label/2017/202429s016lbl.pdf	1.54415	Oncology	Yes	#N/A	No	#N/A	#N/A	Yes	No
574	FDA	Venetoclax	Chr 11q	Venetoclax-Chr 11q	Yes	"A 17p deletion was detected in 24% of patients, TP53 mutations in 25%, 11q deletion in 32%, and unmutated IgVH in 63%."	11q Deletion	N/A	Variation	Somatic	1	PD	None	#N/A	CS	U.S. Food and Drug Administration	2019-05-15	https://www.accessdata.fda.gov/drugsatfda_docs/label/2019/208573s013lbl.pdf	0.0246407	Hematology	No	#N/A	No	#N/A	#N/A	Yes	No
575	FDA	Venetoclax	Chr 17p	Venetoclax-Chr 17p	Yes	"A 17p deletion was detected in 24% of patients, TP53 mutations in 25%, 11q deletion in 32%, and unmutated IgVH in 63%."	17p Deletion	N/A	Variation	Somatic	1	PD	Indication	#N/A	CS	U.S. Food and Drug Administration	2019-05-15	https://www.accessdata.fda.gov/drugsatfda_docs/label/2019/208573s013lbl.pdf	0.0246407	Hematology	Yes	#N/A	Yes	#N/A	#N/A	Yes	No
576	CPG	Venetoclax	FLT3	Venetoclax-FLT3	Yes	"The average CR/CRi rates in patients with NPM1 or IDH1/2 mutations was higher than those with TP53 or FLT3 mutations (89% and 72% vs. 30% and 44%, respectively).265 Based on these studies, venetoclax in combination with HMAs, decitabine or azacitidine, or low-dose cytarabine are approved by the FDA for the treatment of newly diagnosed AML in older adults at least 75 years or older, or in patient…	FTL3 Mutations (D835 Mutation Mentioned)	No	Variation	Somatic	1	PD	None	No	N/A	National Comprehensive Cancer Network (Acute Myeloid Leukemia Guideline)	2019-05-07	https://www.nccn.org/professionals/physician_gls/pdf/aml_blocks.pdf	0.0465435	Hematology	No	No	No	No	No	No	No
577	FDA	Venetoclax	FLT3	Venetoclax-FLT3	Yes	Contained within Table 24: "Baseline Patients Characteristics for Patients with AML Treated with VENCLEXTA in Combination with Azacitidine or Decitabine." The table provides percentage of patients with an FLT-3 mutation in each trial cohort.	FLT-3 Mutations (None Specifically Mentioned)	No	Variation	Somatic	0	PD	None	No	CS	U.S. Food and Drug Administration	2019-05-15	https://www.accessdata.fda.gov/drugsatfda_docs/label/2019/208573s013lbl.pdf	0.0246407	Hematology	No	No	No	No	No	No	No
578	CPG	Venetoclax	IDH1	Venetoclax-IDH1	Yes	"Alternatively, emerging data suggest that patients with de novo AML characterized by IDH1/2 mutant AML may benefit from venetoclax/HMA based therapy with reported remission rates of greater than 70%, albeit in a relatively small number of patients."	IDH1 Mutations (None Specifically Mentioned)	No	Variation	Somatic	0	PD	None	No	N/A	National Comprehensive Cancer Network (Acute Myeloid Leukemia Guideline)	2019-05-07	https://www.nccn.org/professionals/physician_gls/pdf/aml_blocks.pdf	0.0465435	Hematology	No	No	No	No	No	No	No
579	FDA	Venetoclax	IDH1	Venetoclax-IDH1	Yes	Contained within Table 24: "Baseline Patients Characteristics for Patients with AML Treated with VENCLEXTA in Combination with Azacitidine or Decitabine." The table provides percentage of patients with an IDH1 or IDH2 mutation in each trial cohort.	IDH1 Mutations (None Specifically Mentioned)	No	Variation	Somatic	0	PD	None	No	CS	U.S. Food and Drug Administration	2019-05-15	https://www.accessdata.fda.gov/drugsatfda_docs/label/2019/208573s013lbl.pdf	0.0246407	Hematology	No	No	No	No	No	No	No
580	CPG	Venetoclax	IDH2	Venetoclax-IDH2	Yes	"Alternatively, emerging data suggest that patients with de novo AML characterized by IDH1/2 mutant AML may benefit from venetoclax/HMA based therapy with reported remission rates of greater than 70%, albeit in a relatively small number of patients."	IDH2 Mutations (Mutations at R140 and R172 Mentioned)	No	Variation	Somatic	2	PD	None	No	N/A	National Comprehensive Cancer Network (Acute Myeloid Leukemia Guideline)	2019-05-07	https://www.nccn.org/professionals/physician_gls/pdf/aml_blocks.pdf	0.0465435	Hematology	No	No	No	No	No	No	No
581	FDA	Venetoclax	IDH2	Venetoclax-IDH2	Yes	Contained within Table 24: "Baseline Patients Characteristics for Patients with AML Treated with VENCLEXTA in Combination with Azacitidine or Decitabine." The table provides percentage of patients with an IDH1 or IDH2 mutation in each trial cohort.	IDH2 Mutations (None Specifically Mentioned)	No	Variation	Somatic	0	PD	None	No	CS	U.S. Food and Drug Administration	2019-05-15	https://www.accessdata.fda.gov/drugsatfda_docs/label/2019/208573s013lbl.pdf	0.0246407	Hematology	No	No	No	No	No	No	No
582	FDA	Venetoclax	IGHV	Venetoclax-IGHV	Yes	"A 17p deletion was detected in 24% of patients, TP53 mutations in 25%, 11q deletion in 32%, and unmutated IgVH in 63%."	Unmutated IGHV	N/A	Variation	Somatic	0	PD	None	#N/A	CS	U.S. Food and Drug Administration	2019-05-15	https://www.accessdata.fda.gov/drugsatfda_docs/label/2019/208573s013lbl.pdf	0.0246407	Hematology	No	#N/A	No	#N/A	#N/A	Yes	No
583	CPG	Venetoclax	NPM1	Venetoclax-NPM1	Yes	"The average CR/CRi rates in patients with NPM1 or IDH1/2 mutations was higher than those with TP53 or FLT3 mutations (89% and 72% vs. 30% and 44%, respectively).265 Based on these studies, venetoclax in combination with HMAs, decitabine or azacitidine, or low-dose cytarabine are approved by the FDA for the treatment of newly diagnosed AML in older adults at least 75 years or older, or in patient…	NPM1 Mutations (None Specifically Mentioned)	No	Variation	Somatic	0	PD	None	No	N/A	National Comprehensive Cancer Network (Acute Myeloid Leukemia Guideline)	2019-05-07	https://www.nccn.org/professionals/physician_gls/pdf/aml_blocks.pdf	0.0465435	Hematology	No	No	No	No	No	No	No
584	FDA	Venetoclax	NPM1	Venetoclax-NPM1	Yes	Contained within Table 24: "Baseline Patients Characteristics for Patients with AML Treated with VENCLEXTA in Combination with Azacitidine or Decitabine." The table provides percentage of patients with an NPM1 mutation in each trial cohort.	NPM1 Mutations (None Specifically Mentioned)	No	Variation	Somatic	0	PD	None	No	CS	U.S. Food and Drug Administration	2019-05-15	https://www.accessdata.fda.gov/drugsatfda_docs/label/2019/208573s013lbl.pdf	0.0246407	Hematology	No	No	No	No	No	No	No
585	CPG	Venetoclax	TP53	Venetoclax-TP53	Yes	"The average CR/CRi rates in patients with NPM1 or IDH1/2 mutations was higher than those with TP53 or FLT3 mutations (89% and 72% vs. 30% and 44%, respectively).265 Based on these studies, venetoclax in combination with HMAs, decitabine or azacitidine, or low-dose cytarabine are approved by the FDA for the treatment of newly diagnosed AML in older adults at least 75 years or older, or in patient…	TP53 Mutations (None Specifically Mentioned)	No	Variation	Somatic	0	PD	None	No	N/A	National Comprehensive Cancer Network (Acute Myeloid Leukemia Guideline)	2019-05-07	https://www.nccn.org/professionals/physician_gls/pdf/aml_blocks.pdf	0.0465435	Hematology	No	No	No	No	No	No	No
586	FDA	Venetoclax	TP53	Venetoclax-TP53	Yes	"A 17p deletion was detected in 24% of patients, TP53 mutations in 25%, 11q deletion in 32%, and unmutated IgVH in 63%."	TP53 Mutations (None Specifically Mentioned)	No	Variation	Somatic	0	PD	None	No	CS	U.S. Food and Drug Administration	2019-05-15	https://www.accessdata.fda.gov/drugsatfda_docs/label/2019/208573s013lbl.pdf	0.0246407	Hematology	No	No	No	No	No	No	No
587	FDA	Venlafaxine	CYP2D6	Venlafaxine-CYP2D6	#N/A	"Following absorption, venlafaxine undergoes extensive presystemic metabolism in the liver, primarily to ODV, but also to N-desmethylvenlafaxine, N,Odidesmethylvenlafaxine, and other minor metabolites. In vitro studies indicate that the formation of ODV is catalyzed by CYP2D6; this has been confirmed in a clinical study showing that patients with low CYP2D6 levels (poor metabolizers) had increase…	CYP2D6 Poor Metabolizers	N/A	Variation	Germline	0	PK	None	#N/A	CP	U.S. Food and Drug Administration	2017-12-19	https://www.accessdata.fda.gov/drugsatfda_docs/label/2017/020699s110s111lbl.pdf	1.42642	Psychiatry	No	#N/A	No	#N/A	#N/A	Yes	No
588	FDA	Vincristine	BCR-ABL1	Vincristine-BCR-ABL1	#N/A	"Marqibo® is indicated for the treatment of adult patients with Philadelphia chromosome-negative (Ph-) acute lymphoblastic leukemia (ALL) in second or greater relapse or whose disease has progressed following two or more anti-leukemia therapies."	Philadelphia Chromosome-Negative	N/A	Variation	Somatic	1	PD	Indication	#N/A	I&U	U.S. Food and Drug Administration	2012-08-09	https://www.accessdata.fda.gov/drugsatfda_docs/label/2012/202497s000lbl.pdf	6.78713	Oncology	Yes	#N/A	Yes	#N/A	#N/A	Yes	No
589	CPG	Voriconazole	CYP2C19	Voriconazole-CYP2C19	No	"Allelic polymorphisms in CYP2C19 may result phenotypically in rapid or slow metabolism of voriconazole, possibly resulting in significant variation in plasma concentrations."	None	Yes	Variation	Germline	0	PK	None	Yes	N/A	Infectious Disease Society of America	2016-06-29	https://pubmed.ncbi.nlm.nih.gov/27365388/	2.89938	Anti-Infective	No	Yes	No	No	Yes	No	Yes
590	CPIC	Voriconazole	CYP2C19	Voriconazole-CYP2C19	No	"CYP2C19 ultrarapid metabolizer, rapid metabolizer: Choose an alternative agent that is not dependent on CYP2C19 metabolism as primary therapy in lieu of voriconazole. Such agents include isavuconazole, liposomal amphotericin B, and posaconazole. CYP2C19 poor metabolizer: Choose an alternative agent that is not dependent on CYP2C19 metabolism as primary therapy in lieu of voriconazole. Such agent…	CYP2C19 Ultrarapid Metabolizers, Rapid Metabolizers, Poor Metabolizers	Yes	Variation	Germline	12	PK	NR	Yes	N/A	Clinical Pharmacogenetics Implementation Consortium	2016-11-18	https://cpicpgx.org/content/guideline/publication/voriconazole/2016/27981572.pdf	2.51061	Anti-Infective	Yes	Yes	N/A	No	Yes	No	Yes
591	FDA	Voriconazole	CYP2C19	Voriconazole-CYP2C19	No	"Studies conducted in Caucasian and Japanese healthy subjects have shown that poor metabolizers have, on average, 4-fold higher voriconazole exposure (AUCτ) than their homozygous extensive metabolizer counterparts. Subjects who are heterozygous extensive metabolizers have, on average, 2-fold higher voriconazole exposure than their homozygous extensive metabolizer counterparts."	CYP2C19 Poor Metabolizers	Yes	Variation	Germline	0	PK	None	Yes	CP	U.S. Food and Drug Administration	2019-04-30	https://www.accessdata.fda.gov/drugsatfda_docs/label/2019/021630s034,021266s045,021267s055lbl.pdf	0.0657084	Anti-Infective	No	Yes	No	No	Yes	No	Yes
592	FDA	Vortioxetine	CYP2D6	Vortioxetine-CYP2D6	#N/A	"The maximum recommended dose of TRINTELLIX is 10 mg/day in known CYP2D6 poor metabolizers."	CYP2D6 Poor Metabolizers	N/A	Variation	Germline	0	PK	DA	#N/A	D&A	U.S. Food and Drug Administration	2018-10-19	https://www.accessdata.fda.gov/drugsatfda_docs/label/2018/204447s017lbl.pdf	0.594114	Psychiatry	Yes	#N/A	No	#N/A	#N/A	Yes	No
593	CPIC	Warfarin	CYP 2C Cluster	Warfarin-CYP 2C Cluster	Yes	"rs12777823 A carriers: decrease dose by 10-25%."	rs12777823 "A" Carriers	N/A	Variation	Germline	1	PK	DA	#N/A	N/A	Clinical Pharmacogenetics Implementation Consortium	2017-02-02	https://cpicpgx.org/content/guideline/publication/warfarin/2017/28198005.pdf	2.30253	Cardiovascular	Yes	#N/A	N/A	#N/A	#N/A	Yes	No
594	CPG	Warfarin	CYP2C9	Warfarin-CYP2C9	Yes	"For patients initiating vitamin K antagonist (VKA) therapy, we recommend against the routine use of pharmacogenetic testing for guiding doses of VKA."	None	Yes	Variation	Germline	0	PK	NDA	Yes	N/A	American College of Chest Physicians	2011-08-31	https://pubmed.ncbi.nlm.nih.gov/22315259/	7.72895	Cardiovascular	No	Yes	No	No	Yes	No	Yes
595	CPIC	Warfarin	CYP2C9	Warfarin-CYP2C9	Yes	"CYP2C9*2 and *3: calculate dose based on validated published pharmacogenetic algorithms. CYP2C6*5, *6, *8, and *11: decrease calculated dose by 15-30%.”	CYP2C9*2, *3, *5, *6, *8, *11	Yes	Variation	Germline	11	PK	DA	Yes	N/A	Clinical Pharmacogenetics Implementation Consortium	2017-02-02	https://cpicpgx.org/content/guideline/publication/warfarin/2017/28198005.pdf	2.30253	Cardiovascular	Yes	Yes	N/A	No	Yes	No	Yes
596	FDA	Warfarin	CYP2C9	Warfarin-CYP2C9	Yes	"Table 1 displays three ranges of expected maintenance COUMADIN doses observed in subgroups of patients having different combinations of CYP2C9 and VKORC1 gene variants. If the patient’s CYP2C9 and/or VKORC1 genotype are known, consider these ranges in choosing the initial dose. Patients with CYP2C9 *1/*3, *2/*2, *2/*3, and *3/*3 may require more prolonged time (>2 to 4 weeks) to achieve maximum …	CYP2C9*2, *3, *5, *6, *9, *11	Yes	Variation	Germline	6	PK	DA	Yes	D&A	U.S. Food and Drug Administration	2017-08-14	https://www.accessdata.fda.gov/drugsatfda_docs/label/2017/009218s118lbl.pdf	1.77413	Cardiovascular	Yes	Yes	No	No	Yes	No	Yes
597	CPIC	Warfarin	CYP4F2	Warfarin-CYP4F2	Yes	"Carriers of CYP4F2 rs2108622 T allele: increase dose by 5-10%."	CYP4F2 rs2108622 "T" Carriers	N/A	Variation	Germline	4	PK	DA	#N/A	N/A	Clinical Pharmacogenetics Implementation Consortium	2017-02-02	https://cpicpgx.org/content/guideline/publication/warfarin/2017/28198005.pdf	2.30253	Cardiovascular	Yes	#N/A	N/A	#N/A	#N/A	Yes	No
598	CPG	Warfarin	F2	Warfarin-F2	Yes	"Patients with severe thrombophilia (antiphospholipid syndrome, defi ciency of protein C, protein S, or antithrombin homozygous factor V Leiden) who have thromboembolic events have an increased risk of recurrent VTE compared with those without thrombophilia or with mild defects (eg, heterozygous factor V Leiden) in the absence of anticoagulant treatment. It is not clear to what extent this is tru…	Antithrombin Deficiency	N/A	Variation	Germline	0	PD	None	#N/A	N/A	American College of Chest Physicians	2011-08-31	https://pubmed.ncbi.nlm.nih.gov/22315259/	7.72895	Cardiovascular	No	#N/A	No	#N/A	#N/A	Yes	No
599	CPG	Warfarin	F5	Warfarin-F5	Yes	"Patients with severe thrombophilia (antiphospholipid syndrome, defi ciency of protein C, protein S, or antithrombin homozygous factor V Leiden) who have thromboembolic events have an increased risk of recurrent VTE compared with those without thrombophilia or with mild defects (eg, heterozygous factor V Leiden) in the absence of anticoagulant treatment. It is not clear to what extent this is tru…	Factor V Leiden	N/A	Variation	Germline	0	PD	None	#N/A	N/A	American College of Chest Physicians	2011-08-31	https://pubmed.ncbi.nlm.nih.gov/22315259/	7.72895	Cardiovascular	No	#N/A	No	#N/A	#N/A	Yes	No
600	CPG	Warfarin	PROC	Warfarin-PROC	Yes	"Patients with severe thrombophilia (antiphospholipid syndrome, defi ciency of protein C, protein S, or antithrombin homozygous factor V Leiden) who have thromboembolic events have an increased risk of recurrent VTE compared with those without thrombophilia or with mild defects (eg, heterozygous factor V Leiden) in the absence of anticoagulant treatment. It is not clear to what extent this is tru…	Protein C Deficiency	No	Variation	Germline	0	PD	None	Yes	N/A	American College of Chest Physicians	2011-08-31	https://pubmed.ncbi.nlm.nih.gov/22315259/	7.72895	Cardiovascular	No	Yes	No	No	Yes	No	No
601	FDA	Warfarin	PROC	Warfarin-PROC	Yes	"In the following clinical settings, the risks of COUMADIN therapy may be increased: deficiency in protein C-mediated anticoagulant response: COUMADIN reduces the synthesis of the naturally occurring anticoagulants, protein C and protein S. Hereditary or acquired deficiencies of protein C or its cofactor, protein S, have been associated with tissue necrosis following warfarin administration."	Protein C Deficiency	No	Variation	Germline	0	PD	UWC	Yes	W&P	U.S. Food and Drug Administration	2017-08-14	https://www.accessdata.fda.gov/drugsatfda_docs/label/2017/009218s118lbl.pdf	1.77413	Cardiovascular	Yes	Yes	No	No	Yes	No	No
602	CPG	Warfarin	PROS1	Warfarin-PROS1	Yes	"Patients with severe thrombophilia (antiphospholipid syndrome, defi ciency of protein C, protein S, or antithrombin homozygous factor V Leiden) who have thromboembolic events have an increased risk of recurrent VTE compared with those without thrombophilia or with mild defects (eg, heterozygous factor V Leiden) in the absence of anticoagulant treatment. It is not clear to what extent this is tru…	Protein S Deficiency	No	Variation	Germline	0	PD	None	Yes	N/A	American College of Chest Physicians	2011-08-31	https://pubmed.ncbi.nlm.nih.gov/22315259/	7.72895	Cardiovascular	No	Yes	No	No	Yes	No	No
603	FDA	Warfarin	PROS1	Warfarin-PROS1	Yes	"In the following clinical settings, the risks of COUMADIN therapy may be increased: deficiency in protein C-mediated anticoagulant response: COUMADIN reduces the synthesis of the naturally occurring anticoagulants, protein C and protein S. Hereditary or acquired deficiencies of protein C or its cofactor, protein S, have been associated with tissue necrosis following warfarin administration."	Protein S Deficiency	No	Variation	Germline	0	PD	UWC	Yes	W&P	U.S. Food and Drug Administration	2017-08-14	https://www.accessdata.fda.gov/drugsatfda_docs/label/2017/009218s118lbl.pdf	1.77413	Cardiovascular	Yes	Yes	No	No	Yes	No	No
604	CPG	Warfarin	VKORC1	Warfarin-VKORC1	Yes	"For patients initiating vitamin K antagonist (VKA) therapy, we recommend against the routine use of pharmacogenetic testing for guiding doses of VKA."	None	Yes	Variation	Germline	0	PD	NDA	Yes	N/A	American College of Chest Physicians	2011-08-31	https://pubmed.ncbi.nlm.nih.gov/22315259/	7.72895	Cardiovascular	No	Yes	No	No	Yes	No	Yes
605	CPIC	Warfarin	VKORC1	Warfarin-VKORC1	Yes	"VKORC1-1639G>A: calculate dose based on validated published pharmacogenetic algorithms."	VKORC1 -1639G>A	Yes	Variation	Germline	11	PD	DA	Yes	N/A	Clinical Pharmacogenetics Implementation Consortium	2017-02-02	https://cpicpgx.org/content/guideline/publication/warfarin/2017/28198005.pdf	2.30253	Cardiovascular	Yes	Yes	N/A	No	Yes	No	Yes
606	FDA	Warfarin	VKORC1	Warfarin-VKORC1	Yes	"Table 1 displays three ranges of expected maintenance COUMADIN doses observed in subgroups of patients having different combinations of CYP2C9 and VKORC1 gene variants. If the patient’s CYP2C9 and/or VKORC1 genotype are known, consider these ranges in choosing the initial dose. Patients with CYP2C9 *1/*3, *2/*2, *2/*3, and *3/*3 may require more prolonged time (>2 to 4 weeks) to achieve maximum …	VKORC1 -1639G>A	Yes	Variation	Germline	1	PD	DA	Yes	D&A	U.S. Food and Drug Administration	2017-08-14	https://www.accessdata.fda.gov/drugsatfda_docs/label/2017/009218s118lbl.pdf	1.77413	Cardiovascular	Yes	Yes	No	No	Yes	No	Yes

## Sheet: DrugsWith>1Rec(Table2)
ID	Source	Drug	Gene	DrugGenePair	BMIncon	Quote	RecGroup	RecGroupIncon	VariantExpr	GermSomPath	NumVar	PKPD	RecCat	RecCatIncon	FDALabLoc	Org	DatePub	Reference	YrsSincePub	TA	Actionable	ActionIncon	Routine	RoutineIncon	CompIncon	Only1SourceByDrug	ThreeSourcesByDGP
1	CPG	Abacavir	HLA-B	Abacavir-HLA-B	No	"The Panel recommends screening for HLA-B*5701 before starting patients on an abacavir (ABC)-containing regimen to reduce the risk of hypersensitivity reaction. HLA-B*5701-positive patients should not be prescribed ABC."	HLA-B*5701 Carriers	No	Variation	Germline	1	PD	NR	No	N/A	Department of Health and Human Services Office of AIDS Research Advisory Council	2018-10-25	https://aidsinfo.nih.gov/contentfiles/lvguidelines/adultandadolescentgl.pdf	0.577687	Antiviral	Yes	No	Yes	No	No	No	Yes
2	CPIC	Abacavir	HLA-B	Abacavir-HLA-B	No	"Carrier of HLA-B*57:01: Abacavir is not recommended."	HLA-B*5701 Carriers	No	Variation	Germline	3	PD	NR	No	N/A	Clinical Pharmacogenetics Implementation Consortium	2014-09-30	https://cpicpgx.org/content/guideline/publication/abacavir/2012/22378157.pdf	4.64613	Antiviral	Yes	No	N/A	No	No	No	Yes
3	FDA	Abacavir	HLA-B	Abacavir-HLA-B	No	"Screen for the HLA-B*5701 allele prior to initiating therapy with ZIAGEN. ZIAGEN is contraindicated in patients with a prior hypersensitivity reaction to abacavir and in HLA-B*5701-positive patients."	HLA-B*5701 Carriers	No	Variation	Germline	1	PD	CI	No	BW	U.S. Food and Drug Administration	2018-05-09	https://www.accessdata.fda.gov/drugsatfda_docs/label/2018/020977s033s034,020978s036s037lbl.pdf	1.04038	Antiviral	Yes	No	Yes	No	No	No	Yes
4	CPG	Abemaciclib	ERBB2	Abemaciclib-ERBB2	Yes	"CDK4/6 inhibitor (abemaciclib, palbociclib, or ribociclib) in combination with an aromatase inhibitor (anastrozole, letrozole, or exemestane) or fulvestrant may be considered as a treatment option for first-line therapy for women who are postmenopausal or premenopausal (receiving ovarian suppression or ablation with an LHRH agonist) with hormone-receptor positive, HER2-negative metastatic breast…	HER2-Negative	No	Expression	Somatic		PD	Indication	No	N/A	National Comprehensive Cancer Network (Breast Cancer Guideline)	2019-03-14	https://www.nccn.org/professionals/physician_gls/pdf/breast_blocks.pdf	0.194387	Oncology	Yes	No	Yes	No	No	No	No
5	FDA	Abemaciclib	ERBB2	Abemaciclib-ERBB2	Yes	"VERZENIO (abemaciclib) is indicated: in combination with an aromatase inhibitor as initial endocrine-based therapy for the treatment of postmenopausal women with hormone receptor (HR)-positive, human epidermal growth factor receptor 2 (HER2)-negative advanced or metastatic breast cancer; in combination with fulvestrant for the treatment of women with hormone receptor (HR)-positive, human epiderm…	HER2 Negative	No	Expression	Somatic		PD	Indication	No	I&U	U.S. Food and Drug Administration	2018-08-17	https://www.accessdata.fda.gov/drugsatfda_docs/label/2018/208716s001lbl.pdf	0.766598	Oncology	Yes	No	Yes	No	No	No	No
6	CPG	Abemaciclib	ESR	Abemaciclib-ESR	Yes	"CDK4/6 inhibitor (abemaciclib, palbociclib, or ribociclib) in combination with an aromatase inhibitor (anastrozole, letrozole, or exemestane) or fulvestrant may be considered as a treatment option for first-line therapy for women who are postmenopausal or premenopausal (receiving ovarian suppression or ablation with an LHRH agonist) with hormone-receptor positive, HER2-negative metastatic breast…	Hormone Receptor-Positive	No	Expression	Somatic		PD	Indication	No	N/A	National Comprehensive Cancer Network (Breast Cancer Guideline)	2019-03-14	https://www.nccn.org/professionals/physician_gls/pdf/breast_blocks.pdf	0.194387	Oncology	Yes	No	Yes	No	No	No	No
7	FDA	Abemaciclib	ESR	Abemaciclib-ESR	Yes	"VERZENIO (abemaciclib) is indicated: in combination with an aromatase inhibitor as initial endocrine-based therapy for the treatment of postmenopausal women with hormone receptor (HR)-positive, human epidermal growth factor receptor 2 (HER2)-negative advanced or metastatic breast cancer; in combination with fulvestrant for the treatment of women with hormone receptor (HR)-positive, human epiderm…	Estrogen Receptor-Positive	No	Expression	Somatic		PD	Indication	No	I&U	U.S. Food and Drug Administration	2018-08-17	https://www.accessdata.fda.gov/drugsatfda_docs/label/2018/208716s001lbl.pdf	0.766598	Oncology	Yes	No	Yes	No	No	No	No
8	CPG	Abemaciclib	PGR	Abemaciclib-PGR	Yes	"CDK4/6 inhibitor (abemaciclib, palbociclib, or ribociclib) in combination with an aromatase inhibitor (anastrozole, letrozole, or exemestane) or fulvestrant may be considered as a treatment option for first-line therapy for women who are postmenopausal or premenopausal (receiving ovarian suppression or ablation with an LHRH agonist) with hormone-receptor positive, HER2-negative metastatic breast…	Hormone Receptor-Positive	N/A	Expression	Somatic		PD	Indication	#N/A	N/A	National Comprehensive Cancer Network (Breast Cancer Guideline)	2019-03-14	https://www.nccn.org/professionals/physician_gls/pdf/breast_blocks.pdf	0.194387	Oncology	Yes	#N/A	Yes	#N/A	#N/A	Yes	No
9	CPG	Ado-Trastuzumab Emtansine	ERBB2	Ado-Trastuzumab Emtansine-ERBB2	No	Listed as treatment option in table for "Chemotherapy Regimens for Recurrent or Stage IV Disease" in the "HER2-Positive" column.	HER2-Positive	No	Expression	Somatic		PD	Indication	No	N/A	National Comprehensive Cancer Network (Non-Small Cell Lung Cancer Guideline)	2019-04-29	https://www.nccn.org/professionals/physician_gls/pdf/nscl_blocks.pdf	0.0684463	Oncology	Yes	No	Yes	No	No	No	No
10	FDA	Ado-Trastuzumab Emtansine	ERBB2	Ado-Trastuzumab Emtansine-ERBB2	No	"KADCYLA, as a single agent, is indicated for the treatment of patients with HER2-positive, metastatic breast cancer who previously received trastuzumab and a taxane, separately or in combination."	HER2-Positive	No	Expression	Somatic		PD	Indication	No	I&U	U.S. Food and Drug Administration	2019-05-03	https://www.accessdata.fda.gov/drugsatfda_docs/label/2019/125427s105lbl.pdf	0.0574949	Oncology	Yes	No	Yes	No	No	No	No
11	CPG	Afatinib	EGFR	Afatinib-EGFR	No	"In patients with NSCLC, the most commonly found EGFR gene mutations are deletions in exon 19 (Exon19del [with conserved deletion of the LREA sequence] in 45% of patients with EGFR mutations) and a point mutation in exon 21 (L858R in 40%). Both mutations result in activation of the tyrosine kinase domain, and both are associated with sensitivity to the small molecule EGFR TKIs, such as erlotinib,…	EGFR Exon 19 Deletion, L858R, L861Q, G719X, S768I	Yes	Variation	Somatic	5	PD	Indication	No	N/A	National Comprehensive Cancer Network (Non-Small Cell Lung Cancer Guideline)	2019-04-29	https://www.nccn.org/professionals/physician_gls/pdf/nscl_blocks.pdf	0.0684463	Oncology	Yes	No	Yes	No	Yes	No	No
12	FDA	Afatinib	EGFR	Afatinib-EGFR	No	"GILOTRIF is indicated for the first-line treatment of patients with metastatic non-small cell lung cancer (NSCLC) whose tumors have non-resistant epidermal growth factor receptor (EGFR) mutations as detected by an FDA-approved test."	Have non-resistant EGFR mutations (G719X, L861Q, S768I)	Yes	Variation	Somatic	3	PD	Indication	No	I&U	U.S. Food and Drug Administration	2018-01-12	https://www.accessdata.fda.gov/drugsatfda_docs/label/2018/201292s014lbl.pdf	1.36071	Oncology	Yes	No	Yes	No	Yes	No	No
13	CPG	Alectinib	ALK	Alectinib-ALK	No	"The NCCN NSCLC Panel recommends alectinib as a preferred first-line treatment (category 1) for patients with ALK-positive metastatic NSCLC based on these clinical trials. Three other ALK inhibitors, crizotinib, brigatinib, and ceritinib, are also recommended (category 1 for all) by the NCCN NSCLC Panel as first-line therapy for patients with ALK rearrangements based on clinical trial data and FD…	ALK Rearrangement Positive	No	Variation	Somatic	1	PD	Indication	No	N/A	National Comprehensive Cancer Network (Non-Small Cell Lung Cancer Guideline)	2019-04-29	https://www.nccn.org/professionals/physician_gls/pdf/nscl_blocks.pdf	0.0684463	Oncology	Yes	No	Yes	No	No	No	No
14	FDA	Alectinib	ALK	Alectinib-ALK	No	"ALECENSA is indicated for the treatment of patients with anaplastic lymphoma kinase (ALK)-positive metastatic non-small cell lung cancer (NSCLC) as detected by an FDA-approved test."	ALK Rearrangement Positive	No	Variation	Somatic	1	PD	Indication	No	I&U	U.S. Food and Drug Administration	2018-06-05	https://www.accessdata.fda.gov/drugsatfda_docs/label/2018/208434s004lbl.pdf	0.966461	Oncology	Yes	No	Yes	No	No	No	No
15	CPG	Allopurinol	HLA-B	Allopurinol-HLA-B	No	"Prescribe an alternative to allopurinol if HLA-B*5801 positive."	HLA-B*58:01 Carrier	No	Variation	Germline	1	PD	NR	No	N/A	American College of Rheumatology	2012-06-15	https://pubmed.ncbi.nlm.nih.gov/23024028/	6.93771	Rheumatology	Yes	No	Yes	N/A	No	No	No
16	CPIC	Allopurinol	HLA-B	Allopurinol-HLA-B	No	"Carrier of HLA-B*5801: Allopurinol is contraindicated."	HLA-B*58:01 Carriers	No	Variation	Germline	3	PD	CI	No	N/A	Clinical Pharmacogenetics Implementation Consortium	2015-07-16	https://cpicpgx.org/content/guideline/publication/allopurinol/2013/23232549.pdf	3.85489	Rheumatology	Yes	No	N/A	N/A	No	No	No
18	CPIC	Amitriptyline	CYP2C19	Amitriptyline-CYP2C19	Yes	"CYP2C19 ultrarapid metabolizer and CYP2C19 rapid metabolizer: Avoid tertiary amine use due to potential for sub-optimal response. Consider alternative drug not metabolized by CYP2C19. TCAs without major CYP2C19 metabolism include the secondary amines nortriptyline and desipramine. If a tertiary amine is warranted, utilize therapeutic drug monitoring to guide dose adjustments. CYP2C19 poor metabo…	CYP2C19 Ultrarapid Metabolizers, Rapid Metabolizers, Poor Metabolizers	N/A	Variation	Germline	10	PK	NR	#N/A	N/A	Clinical Pharmacogenetics Implementation Consortium	2016-12-07	https://cpicpgx.org/content/guideline/publication/TCA/2016/TCA_2016.pdf	2.45859	Psychiatry	Yes	#N/A	N/A	#N/A	#N/A	Yes	No
19	CPIC	Amitriptyline	CYP2D6	Amitriptyline-CYP2D6	Yes	"CYP2D6 ultrarapid metabolizers, normal metabolizers (activity score = 1 with no *10 present): Initiate with a dose of 0.5 mg/kg/day and increase to 1.2 mg/kg/day after 3 days. If no clinical response and in the absence of adverse events after 2 weeks, consider obtaining a peak plasma concentration (1–2 hours after dose administered). If < 200 ng/mL, consider a proportional increase in dose to ap…	CYP2D6 Ultrarapid Metabolizers, Intermediate Metabolizers, Poor Metabolizers	Yes	Variation	Germline	102	PK	NR	Yes	N/A	Clinical Pharmacogenetics Implementation Consortium	2016-12-07	https://cpicpgx.org/content/guideline/publication/TCA/2016/TCA_2016.pdf	2.45859	Psychiatry	Yes	No	N/A	N/A	Yes	No	No
20	FDA	Amitriptyline	CYP2D6	Amitriptyline-CYP2D6	Yes	"Poor metabolizers have higher than expected plasma concentrations of tricyclic antidepressants (TCAs) when given usual doses. Depending on the fraction of drug metabolized by P450 2D6, the increase in plasma concentration may be small, or quite large (8 fold increase in plasma AUC of the TCA)."	CYP2D6 Poor Metabolizers	Yes	Variation	Germline	0	PK	UWC	Yes	W&P	U.S. Food and Drug Administration	2014-07-17	Not Available Online	4.85147	Psychiatry	Yes	No	No	N/A	Yes	No	No
23	CPG	Anastrozole	ERBB2	Anastrozole-ERBB2	Yes	Listed as treatment option in table for "Systemic Therapy for ER- and/or PR-positive recurrent or Stage IV disease with HER2-negative and premenopausal or HER2-positive and premenopausal."	HER2-Positive or HER2-Negative	N/A	Expression	Somatic		PD	Indication	#N/A	N/A	National Comprehensive Cancer Network (Breast Cancer Guideline)	2019-03-14	https://www.nccn.org/professionals/physician_gls/pdf/breast_blocks.pdf	0.194387	Oncology	Yes	#N/A	No	#N/A	#N/A	Yes	No
24	CPG	Anastrozole	ESR	Anastrozole-ESR	Yes	Listed as treatment option in table for "Systemic Therapy for ER- and/or PR-positive recurrent or Stage IV disease with HER2-negative and premenopausal or HER2-positive and premenopausal."	Estrogen Receptor-Positive	Yes	Expression	Somatic		PD	Indication	No	N/A	National Comprehensive Cancer Network (Breast Cancer Guideline)	2019-03-14	https://www.nccn.org/professionals/physician_gls/pdf/breast_blocks.pdf	0.194387	Oncology	Yes	No	Yes	Yes	Yes	No	No
25	FDA	Anastrozole	ESR	Anastrozole-ESR	Yes	"ARIMIDEX is indicated for the first-line treatment of postmenopausal women with hormone receptor-positive or hormone receptor unknown locally advanced or metastatic breast cancer."	Estrogen Receptor-Positive or Unknown	Yes	Expression	Somatic		PD	Indication	No	I&U	U.S. Food and Drug Administration	2018-12-13	https://www.accessdata.fda.gov/drugsatfda_docs/label/2018/020541s031lbl.pdf	0.443532	Oncology	Yes	No	No	Yes	Yes	No	No
26	CPG	Anastrozole	PGR	Anastrozole-PGR	Yes	Listed as treatment option in table for "Systemic Therapy for ER- and/or PR-positive recurrent or Stage IV disease with HER2-negative and premenopausal or HER2-positive and premenopausal."	Progesterone Receptor-Positive	Yes	Expression	Somatic		PD	Indication	No	N/A	National Comprehensive Cancer Network (Breast Cancer Guideline)	2019-03-14	https://www.nccn.org/professionals/physician_gls/pdf/breast_blocks.pdf	0.194387	Oncology	Yes	No	Yes	Yes	Yes	No	No
27	FDA	Anastrozole	PGR	Anastrozole-PGR	Yes	"ARIMIDEX is indicated for the first-line treatment of postmenopausal women with hormone receptor-positive or hormone receptor unknown locally advanced or metastatic breast cancer."	Progesterone Receptor-Positive or Unknown	Yes	Expression	Somatic		PD	Indication	No	I&U	U.S. Food and Drug Administration	2018-12-13	https://www.accessdata.fda.gov/drugsatfda_docs/label/2018/020541s031lbl.pdf	0.443532	Oncology	Yes	No	No	Yes	Yes	No	No
35	CPG	Atezolizumab	ALK	Atezolizumab-ALK	No	"First-line combination therapies with pembrolizumab (or atezolizumab/bevacizumab)/chemotherapy are category 1 recommended options for patients with nonsquamous NSCLC with negative or unknown test results for EGFR mutations and ALK rearrangements, regardless of PD-L1 expression levels."	ALK Rearrangement-Negative or -Unknown	Yes	Variation	Somatic	1	PD	Indication	No	N/A	National Comprehensive Cancer Network (Non-Small Cell Lung Cancer Guideline)	2019-04-29	https://www.nccn.org/professionals/physician_gls/pdf/nscl_blocks.pdf	0.0684463	Oncology	Yes	No	No	Yes	Yes	No	No
36	FDA	Atezolizumab	ALK	Atezolizumab-ALK	No	"TECENTRIQ, in combination with bevacizumab, paclitaxel, and carboplatin, is indicated for the first-line treatment of adult patients with metastatic nonsquamous non-small cell lung cancer (NSq NSCLC) with no EGFR or ALK genomic tumor aberrations."	Without ALK Genetic Tumor Aberrations	Yes	Variation	Somatic	1	PD	Indication	No	I&U	U.S. Food and Drug Administration	2019-05-06	https://www.accessdata.fda.gov/drugsatfda_docs/label/2019/761034s014lbl.pdf	0.0492813	Oncology	Yes	No	Yes	Yes	Yes	No	No
37	CPG	Atezolizumab	EGFR	Atezolizumab-EGFR	No	"First-line combination therapies with pembrolizumab (or atezolizumab/bevacizumab)/chemotherapy are category 1 recommended options for patients with nonsquamous NSCLC with negative or unknown test results for EGFR mutations and ALK rearrangements, regardless of PD-L1 expression levels."	EGFR Mutation-Negative or -Unknown	Yes	Variation	Somatic	0	PD	Indication	No	N/A	National Comprehensive Cancer Network (Non-Small Cell Lung Cancer Guideline)	2019-04-29	https://www.nccn.org/professionals/physician_gls/pdf/nscl_blocks.pdf	0.0684463	Oncology	Yes	No	No	Yes	Yes	No	No
38	FDA	Atezolizumab	EGFR	Atezolizumab-EGFR	No	"TECENTRIQ, in combination with bevacizumab, paclitaxel, and carboplatin, is indicated for the first-line treatment of adult patients with metastatic nonsquamous non-small cell lung cancer (NSq NSCLC) with no EGFR or ALK genomic tumor aberrations."	Without EGFR Genetic Tumor Aberrations	Yes	Variation	Somatic	0	PD	Indication	No	I&U	U.S. Food and Drug Administration	2019-05-06	https://www.accessdata.fda.gov/drugsatfda_docs/label/2019/761034s014lbl.pdf	0.0492813	Oncology	Yes	No	Yes	Yes	Yes	No	No
39	CPG	Atezolizumab	PD-L1 (CD274)	Atezolizumab-PD-L1 (CD274)	No	Listed as "first-line therapy" in table entitled "Targeted Therapy for Advanced or Metastatic Disease" when "PD-L1 ≥ 1%."	PD-L1 Expression ≥ 1%	No	Expression	Somatic		PD	Indication	No	N/A	National Comprehensive Cancer Network (Non-Small Cell Lung Cancer Guideline)	2019-04-29	https://www.nccn.org/professionals/physician_gls/pdf/nscl_blocks.pdf	0.0684463	Oncology	Yes	No	No	Yes	Yes	No	No
40	FDA	Atezolizumab	PD-L1 (CD274)	Atezolizumab-PD-L1 (CD274)	No	"TECENTRIQ is a programmed death-ligand 1 (PD-L1) blocking antibody indicated for the treatment of patients with locally advanced or metastatic urothelial carcinoma who: are not eligible for cisplatin-containing chemotherapy and whose tumors express PD‐L1 (PD-L1 stained tumor-infiltrating immune cells covering ≥ 5% of the tumor area), as determined by an FDA-approved test, or are not eligible for…	Express PD-L1	No	Expression	Somatic		PD	Indication	No	I&U	U.S. Food and Drug Administration	2019-05-06	https://www.accessdata.fda.gov/drugsatfda_docs/label/2019/761034s014lbl.pdf	0.0492813	Oncology	Yes	No	Yes	Yes	Yes	No	No
41	CPIC	Atomoxetine	CYP2D6	Atomoxetine-CYP2D6	No	"CYP2D6 ultrarapid metabolizers, normal metabolizers (activity score = 1 with no *10 present): Initiate with a dose of 0.5 mg/kg/day and increase to 1.2 mg/kg/day after 3 days. If no clinical response and in the absence of adverse events after 2 weeks, consider obtaining a peak plasma concentration (1–2 hours after dose administered). If < 200 ng/mL, consider a proportional increase in dose to ap…	CYP2D6 Ultrarapid Metabolizers, Normal Metabolizers, Intermediate Metabolizers, Poor Metabolizers	Yes	Variation	Germline	13	PK	DA	No	N/A	Clinical Pharmacogenetics Implementation Consortium	2019-02-13	https://cpicpgx.org/content/guideline/publication/atomoxetine/2019/30801677.pdf	0.273785	Psychiatry	Yes	No	N/A	N/A	Yes	No	No
42	FDA	Atomoxetine	CYP2D6	Atomoxetine-CYP2D6	No	"Dosing adjustment for use with a strong CYP2D6 inhibitor or in patients who are known to be CYP2D6 PMs. In children and adolescents up to 70 kg body weight administered strong CYP2D6 inhibitors, e.g., paroxetine, fluoxetine, and quinidine, or in patients who are known to be CYP2D6 PMs, STRATTERA should be initiated at 0.5 mg/kg/day and only increased to the usual target dose of 1.2 mg/kg/day if …	CYP2D6 Poor Metabolizers	Yes	Variation	Germline	0	PK	DA	No	D&A	U.S. Food and Drug Administration	2017-05-19	https://www.accessdata.fda.gov/drugsatfda_docs/label/2017/021411s048lbl.pdf	2.01232	Psychiatry	Yes	No	No	N/A	Yes	No	No
49	CPIC	Azathioprine	NUDT15	Azathioprine-NUDT15	Yes	"NUDT15 intermediate metabolizer, possible intermediate metabolizer: Start with reduced starting doses (30–80% of normal dose) if normal starting dose is 2–3 mg/kg/day (e.g., 0.6–2.4 mg/kg/day), and adjust doses of azathioprine based on degree of myelosuppression and disease-specific guidelines. Allow 2–4 weeks to reach steady-state after each dose adjustment. NUDT15 poor metabolizer: For nonmali…	NUDT15 Intermediate Metabolizers, Poor Metabolizers	No	Variation	Germline	6	PK	NR	No	N/A	Clinical Pharmacogenetics Implementation Consortium	2018-10-24	https://cpicpgx.org/content/guideline/publication/thiopurines/2018/30447069.pdf	0.580424	Immunosuppressant	Yes	No	N/A	N/A	No	No	No
50	FDA	Azathioprine	NUDT15	Azathioprine-NUDT15	Yes	"Genetic polymorphisms influence TPMT and NUDT15 activity. Several published studies indicate that patients with reduced TPMT or NUDT15 activity receiving usual doses of 6-MP or azathioprine, accumulate excessive cellular concentrations of active 6-TGNs, and are at higher risk for severe myelosuppression. Because of the risk of toxicity, patients with TPMT or NUDT15 deficiency require alternative…	NUDT15 Intermediate Metabolizers, Poor Metabolizers (Mention NUDT15*2, NUDT15*3)	No	Variation	Germline	2	PK	NR	No	D&A	U.S. Food and Drug Administration	2018-12-20	https://www.accessdata.fda.gov/drugsatfda_docs/label/2018/016324s039lbl.pdf	0.424367	Immunosuppressant	Yes	No	No	N/A	No	No	No
51	CPG	Azathioprine	TPMT	Azathioprine-TPMT	Yes	"TPMT genotyping is recommended as a useful adjunct to a regimen for prescribing azathioprine."	None	Yes	Variation	Germline	0	PK	None	Yes	N/A	National Academy of Clinical Biochemistry	2010-01-04	https://www.aacc.org/-/media/Files/Science-and-Practice/Practice-Guidelines/Pharmacogenetics/PGx_Guidelines.pdf?la=en&hash=7835B84092DCB528E98770CF24AB501A58C8A9F9	9.38261	Immunosuppressant	No	Yes	Yes	Yes	Yes	No	Yes
52	CPIC	Azathioprine	TPMT	Azathioprine-TPMT	Yes	"TPMT intermediate metabolizer, possible intermediate metabolizer: Start with reduced starting doses (30–80% of normal dose) if normal starting dose is 2–3 mg/kg/day (e.g., 0.6–2.4 mg/kg/day), and adjust doses of azathioprine based on degree of myelosuppression and disease-specific guidelines. Allow 2–4 weeks to reach steady-state after each dose adjustment. TPMT poor metabolizer: For nonmalignan…	TPMT Intermediate Metabolizers, Poor Metabolizers	Yes	Variation	Germline	9	PK	NR	Yes	N/A	Clinical Pharmacogenetics Implementation Consortium	2018-10-24	https://cpicpgx.org/content/guideline/publication/thiopurines/2018/30447069.pdf	0.580424	Immunosuppressant	Yes	Yes	N/A	Yes	Yes	No	Yes
53	FDA	Azathioprine	TPMT	Azathioprine-TPMT	Yes	"Genetic polymorphisms influence TPMT and NUDT15 activity. Several published studies indicate that patients with reduced TPMT or NUDT15 activity receiving usual doses of 6-MP or azathioprine, accumulate excessive cellular concentrations of active 6-TGNs, and are at higher risk for severe myelosuppression. Because of the risk of toxicity, patients with TPMT or NUDT15 deficiency require alternative…	TPMT Intermediate Metabolizers, Poor Metabolizers (TPMT*2, TPMT*3A, TPMT*3C)	Yes	Variation	Germline	3	PK	NR	Yes	D&A	U.S. Food and Drug Administration	2018-12-20	https://www.accessdata.fda.gov/drugsatfda_docs/label/2018/016324s039lbl.pdf	0.424367	Immunosuppressant	Yes	Yes	No	Yes	Yes	No	Yes
55	CPG	Binimetinib	BRAF	Binimetinib-BRAF	Yes	"For patients with unresectable or distant metastatic disease harboring a BRAF V600-activating mutation, BRAF-targeted therapy first-line options include BRAF/MEK inhibitor combination therapy with dabrafenib/trametinib, vemurafenib/cobimetinib, or encorafenib/binimetinib. All of these regimens are category 1 options based on results from phase 3 trials in the first-line setting (ie, COMBI-d, COM…	BRAF V600E or V600K	No	Variation	Somatic	2	PD	Indication	No	N/A	National Comprehensive Cancer Network (Cutaneous Melanoma Guideline)	2019-03-12	https://www.nccn.org/professionals/physician_gls/pdf/cutaneous_melanoma_blocks.pdf	0.199863	Oncology	Yes	No	Yes	No	No	No	No
56	FDA	Binimetinib	BRAF	Binimetinib-BRAF	Yes	"MEKTOVI is indicated, in combination with encorafenib, for the treatment of patients with unresectable or metastatic melanoma with a BRAF V600E or V600K mutation, as detected by an FDA-approved test."	BRAF V600E, V600K	No	Variation	Somatic	2	PD	Indication	No	I&U	U.S. Food and Drug Administration	2019-01-23	https://www.accessdata.fda.gov/drugsatfda_docs/label/2019/210498s001lbl.pdf	0.33128	Oncology	Yes	No	Yes	No	No	No	No
57	FDA	Binimetinib	UGT1A1	Binimetinib-UGT1A1	Yes	"UGT1A1 genotype and smoking (UGT1A1 inducer) do not have a clinically important effect on binimetinib exposure."	None	N/A	Variation	Germline	0	PK	None	#N/A	CP	U.S. Food and Drug Administration	2019-01-23	https://www.accessdata.fda.gov/drugsatfda_docs/label/2019/210498s001lbl.pdf	0.33128	Oncology	No	#N/A	No	#N/A	#N/A	Yes	No
58	CPG	Blinatumomab	BCR-ABL1	Blinatumomab-BCR-ABL1	No	"In the absence of an appropriate trial, for patients with R/R Ph-negative precursor B-cell ALL, recommended category 1 options include blinatumomab or InO."	Philadelphia Chromosome-Negative	No	Variation	Somatic	1	PD	Indication	Yes	N/A	National Comprehensive Cancer Network (Acute Lymphoblastic Leukemia Guideline)	2019-05-15	https://www.nccn.org/professionals/physician_gls/pdf/all_blocks.pdf	0.0246407	Hematology	Yes	Yes	Yes	Yes	Yes	No	No
59	FDA	Blinatumomab	BCR-ABL1	Blinatumomab-BCR-ABL1	No	"The safety data described below reflect exposure to BLINCYTO in a randomized, open-label, active-controlled clinical study (TOWER Study) in which 376 patients with Philadelphia chromosome-negative relapsed or refractory B-cell precursor ALL were treated with BLINCYTO (n = 267) or standard of care (SOC) chemotherapy (n = 109)."	Philadelphia Chromosome-Negative	No	Variation	Somatic	1	PD	None	Yes	AR	U.S. Food and Drug Administration	2019-04-18	https://www.accessdata.fda.gov/drugsatfda_docs/label/2019/125557s015s016lbl.pdf	0.0985626	Hematology	No	Yes	No	Yes	Yes	No	No
61	CPG	Bosutinib	BCR-ABL1	Bosutinib-BCR-ABL1	No	Listed as treatment option in table for "Treatment Options Based on BCR-ABL1 Mutation Profile" with BCR-ABL1 E255K/V, F317L/V/I/C, F359V/C/I, T315A, Y253H.	BCR-ABL1 E255K/V, F317L/V/I/C. F359V/C/I, T315A, Y253H	Yes	Variation	Somatic	11	PD	Indication	No	N/A	National Comprehensive Cancer Network (Chronic Myeloid Leukemia Guideline)	2018-08-01	https://www.nccn.org/professionals/physician_gls/pdf/cml_blocks.pdf	0.810404	Hematology	Yes	No	Yes	No	Yes	No	No
62	FDA	Bosutinib	BCR-ABL1	Bosutinib-BCR-ABL1	No	"BOSULIF is indicated for the treatment of adult patients with: Newly-diagnosed chronic phase (CP) Philadelphia chromosome-positive chronic myelogenous leukemia (Ph+ CML). This indication is approved under accelerated approval based on molecular and cytogenetic response rates [see Clinical Studies (14.1)]. Continued approval for this indication may be contingent upon verification and confirmation…	Philadelphia Chromosome-Positive	Yes	Variation	Somatic	1	PD	Indication	No	I&U	U.S. Food and Drug Administration	2018-10-18	https://www.accessdata.fda.gov/drugsatfda_docs/label/2018/203341s015lbl.pdf	0.596851	Hematology	Yes	No	Yes	No	Yes	No	No
63	FDA	Brentuximab vedotin	ALK	Brentuximab vedotin-ALK	Yes	" Seventy-two percent (72%) were anaplastic lymphoma kinase (ALK)-negative."	None	N/A	Variation	Somatic	1	PD	None	#N/A	CS	U.S. Food and Drug Administration	2018-11-16	https://www.accessdata.fda.gov/drugsatfda_docs/label/2018/125388s099lbl.pdf	0.517454	Hematology	No	#N/A	No	#N/A	#N/A	Yes	No
64	CPG	Brentuximab vedotin	TNFRSF8 (CD30)	Brentuximab vedotin-TNFRSF8 (CD30)	Yes	Listed as "Second-line and Subsequent Therapy for CD30-Positive Disease" in table entitled "Suggested Treatment Regimens."	CD30-Positive	No	Expression	Somatic		PD	Indication	No	N/A	National Comprehensive Cancer Network (B-Cell Lymphomas Guideline)	2019-05-06	https://www.nccn.org/professionals/physician_gls/pdf/b-cell_blocks.pdf	0.0492813	Hematology	Yes	No	Yes	No	No	No	No
65	FDA	Brentuximab vedotin	TNFRSF8 (CD30)	Brentuximab vedotin-TNFRSF8 (CD30)	Yes	"ADCETRIS is indicated for the treatment of adult patients with previously untreated sALCL or other CD30-expressing PTCL, including angioimmunoblastic T-cell lymphoma and PTCL not otherwise specified, in combination with cyclophosphamide, doxorubicin, and prednisone."	CD30-Expressing	No	Expression	Somatic		PD	Indication	No	I&U	U.S. Food and Drug Administration	2018-11-16	https://www.accessdata.fda.gov/drugsatfda_docs/label/2018/125388s099lbl.pdf	0.517454	Hematology	Yes	No	Yes	No	No	No	No
67	CPG	Brigatinib	ALK	Brigatinib-ALK	No	"The NCCN NSCLC Panel recommends alectinib as a preferred first-line treatment (category 1) for patients with ALK-positive metastatic NSCLC based on these clinical trials. Three other ALK inhibitors, crizotinib, brigatinib, and ceritinib, are also recommended (category 1 for all) by the NCCN NSCLC Panel as first-line therapy for patients with ALK rearrangements based on clinical trial data and FD…	ALK Rearrangement Positive	No	Variation	Somatic	1	PD	Indication	No	N/A	National Comprehensive Cancer Network (Non-Small Cell Lung Cancer Guideline)	2019-04-29	https://www.nccn.org/professionals/physician_gls/pdf/nscl_blocks.pdf	0.0684463	Oncology	Yes	No	Yes	No	No	No	No
68	FDA	Brigatinib	ALK	Brigatinib-ALK	No	"ALUNBRIG is indicated for the treatment of patients with anaplastic lymphoma kinase (ALK)-positive metastatic non-small cell lung cancer (NSCLC) who have progressed on or are intolerant to crizotinib."	ALK-Positive	No	Variation	Somatic	1	PD	Indication	No	I&U	U.S. Food and Drug Administration	2018-12-21	https://www.accessdata.fda.gov/drugsatfda_docs/label/2018/208772s004lbl.pdf	0.421629	Oncology	Yes	No	Yes	No	No	No	No
72	CPG	Capecitabine	DPYD	Capecitabine-DPYD	Yes	"Dihydropyrimidine dehydrogenase [gene: DPYD] is the enzyme that catabolizes fluoropyrimidines. Universal pretreatment DPYD genotyping remains controversial, however, and the NCCN Panel does not support it at this time."	None	Yes	Variation	Germline	0	PK	None	Yes	N/A	National Comprehensive Cancer Network (Colon Cancer Guideline)	2019-03-15	https://www.nccn.org/professionals/physician_gls/pdf/colon_blocks.pdf	0.19165	Oncology	No	Yes	No	No	Yes	No	Yes
73	CPIC	Capecitabine	DPYD	Capecitabine-DPYD	Yes	"DPYD intermediate metabolizer: Reduce starting dose based on activity score followed by titration of dose based on toxicity or therapeutic drug monitoring (if available): Activity score 1: Reduce dose by 50%; Activity score 1.5: Reduce dose by 25% to 50%. DPYD poor metabolizer: Activity score 0.5: Avoid use of 5-fluorouracil or 5-fluorouracil prodrug-based regimens. In the event, based on clinic…	Intermediate Metabolizers, Poor Metabolizers	Yes	Variation	Germline	110	PK	NR	Yes	N/A	Clinical Pharmacogenetics Implementation Consortium	2017-10-11	https://cpicpgx.org/content/guideline/publication/fluoropyrimidines/2017/29152729.pdf	1.61533	Oncology	Yes	Yes	N/A	No	Yes	No	Yes
74	FDA	Capecitabine	DPYD	Capecitabine-DPYD	Yes	"Based on postmarketing reports, patients with certain homozygous or certain compound heterozygous mutations in the DPD gene that result in complete or near complete absence of DPD activity are at increased risk for acute early-onset of toxicity and severe, life-threatening, or fatal adverse reactions caused by XELODA (e.g., mucositis, diarrhea, neutropenia, and neurotoxicity). Patients with part…	Patients with certain homozygous or certain compound heterozygous mutations in the DPD gene that result in complete or near complete absence of DPD activity (None Specifically Mentioned)	Yes	Variation	Germline	0	PK	NR	Yes	W&P	U.S. Food and Drug Administration	2019-02-22	https://www.accessdata.fda.gov/drugsatfda_docs/label/2019/020896Orig1s042lbl.pdf	0.249144	Oncology	Yes	Yes	No	No	Yes	No	Yes
75	CPG	Capecitabine	ERBB2	Capecitabine-ERBB2	Yes	"Consider adjuvant capecitabine in patients with triple-negative breast cancer and residual invasive cancer following standard neoadjuvant treatment with taxane-, alkylator-, and anthracycline-based chemotherapy."	Triple Negative (HER2-Negative)	N/A	Expression	Somatic		PD	Indication	#N/A	N/A	National Comprehensive Cancer Network (Breast Cancer Guideline)	2019-03-14	https://www.nccn.org/professionals/physician_gls/pdf/breast_blocks.pdf	0.194387	Oncology	Yes	#N/A	Yes	#N/A	#N/A	Yes	No
76	CPG	Capecitabine	ESR	Capecitabine-ESR	Yes	"Consider adjuvant capecitabine in patients with triple-negative breast cancer and residual invasive cancer following standard neoadjuvant treatment with taxane-, alkylator-, and anthracycline-based chemotherapy."	Triple Negative (Estrogen Receptor-Negative)	N/A	Expression	Somatic		PD	Indication	#N/A	N/A	National Comprehensive Cancer Network (Breast Cancer Guideline)	2019-03-14	https://www.nccn.org/professionals/physician_gls/pdf/breast_blocks.pdf	0.194387	Oncology	Yes	#N/A	Yes	#N/A	#N/A	Yes	No
77	CPG	Capecitabine	PGR	Capecitabine-PGR	Yes	"Consider adjuvant capecitabine in patients with triple-negative breast cancer and residual invasive cancer following standard neoadjuvant treatment with taxane-, alkylator-, and anthracycline-based chemotherapy."	Triple Negative (Progesterone Receptor-Negative)	N/A	Expression	Somatic		PD	Indication	#N/A	N/A	National Comprehensive Cancer Network (Breast Cancer Guideline)	2019-03-14	https://www.nccn.org/professionals/physician_gls/pdf/breast_blocks.pdf	0.194387	Oncology	Yes	#N/A	Yes	#N/A	#N/A	Yes	No
78	CPIC	Carbamazepine	HLA-A	Carbamazepine-HLA-A	No	"HLA-A*31:01 positive: If patient is carbamazepine-naïve and alternative agents are available, do not use carbamazepine."	HLA-A*31:01 Carriers	No	Variation	Germline	2	PD	NR	Yes	N/A	Clinical Pharmacogenetics Implementation Consortium	2017-12-20	https://cpicpgx.org/content/guideline/publication/carbamazepine/2017/CPIC_HLA_CBZ_OXC.pdf	1.42368	Neurology	Yes	No	N/A	N/A	Yes	No	No
79	FDA	Carbamazepine	HLA-A	Carbamazepine-HLA-A	No	"Retrospective case-control studies in patients of European, Korean, and Japanese ancestry have found a moderate association between the risk of developing hypersensitivity reactions and the presence of HLA-A*3101, an inherited allelic variant of the HLA-A gene, in patients using carbamazepine. The risks and benefits of Tegretol therapy should be weighed before considering Tegretol in patients kn…	HLA-A*3101 Carriers	No	Variation	Germline	1	PD	UWC	Yes	W&P	U.S. Food and Drug Administration	2018-03-20	https://www.accessdata.fda.gov/drugsatfda_docs/label/2018/016608s115_018281_s058_018927s055_020234_s047.pdf	1.17728	Neurology	Yes	No	Yes	N/A	Yes	No	No
80	CPIC	Carbamazepine	HLA-B	Carbamazepine-HLA-B	No	"HLA-B*15:02 positive: If patient is carbamazepine naive, do not use carbamazepine."	HLA-B*15:02 Carriers	No	Variation	Germline	7	PD	NR	No	N/A	Clinical Pharmacogenetics Implementation Consortium	2017-12-20	https://cpicpgx.org/content/guideline/publication/carbamazepine/2017/CPIC_HLA_CBZ_OXC.pdf	1.42368	Neurology	Yes	No	N/A	N/A	No	No	No
81	FDA	Carbamazepine	HLA-B	Carbamazepine-HLA-B	No	"Studies in patients of Chinese ancestry have found a strong association between the risk of developing SJS/TEN and the presence of HLA-B*1502, an inherited allelic variant of the HLA-B gene. HLA-B*1502 is found almost exclusively in patients with ancestry across broad areas of Asia. Patients with ancestry in genetically at-risk populations should be screened for the presence of HLA-B*1502 prior …	HLA-B*1502 Carriers	No	Variation	Germline	1	PD	NR	No	BW	U.S. Food and Drug Administration	2018-03-20	https://www.accessdata.fda.gov/drugsatfda_docs/label/2018/016608s115_018281_s058_018927s055_020234_s047.pdf	1.17728	Neurology	Yes	No	Yes	N/A	No	No	No
88	CPG	Ceritinib	ALK	Ceritinib-ALK	Yes	"The NCCN NSCLC Panel recommends alectinib as a preferred first-line treatment (category 1) for patients with ALK-positive metastatic NSCLC based on these clinical trials. Three other ALK inhibitors, crizotinib, brigatinib, and ceritinib, are also recommended (category 1 for all) by the NCCN NSCLC Panel as first-line therapy for patients with ALK rearrangements based on clinical trial data and FD…	ALK Rearrangement-Positive	No	Variation	Somatic	1	PD	Indication	No	N/A	National Comprehensive Cancer Network (Non-Small Cell Lung Cancer Guideline)	2019-04-29	https://www.nccn.org/professionals/physician_gls/pdf/nscl_blocks.pdf	0.0684463	Oncology	Yes	No	Yes	No	No	No	No
89	FDA	Ceritinib	ALK	Ceritinib-ALK	Yes	"ZYKADIA is indicated for the treatment of patients with metastatic non-small cell lung cancer (NSCLC) whose tumors are anaplastic lymphoma kinase (ALK)-positive as detected by an FDA-approved test."	ALK-Positive	No	Variation	Somatic	1	PD	Indication	No	I&U	U.S. Food and Drug Administration	2019-03-18	https://www.accessdata.fda.gov/drugsatfda_docs/label/2019/211225s000lbl.pdf	0.183436	Oncology	Yes	No	Yes	No	No	No	No
90	CPG	Ceritinib	ROS1	Ceritinib-ROS1	Yes	"The NCCN NSCLC Panel recommends crizotinib and ceritinib (both are category 2A) as first-line therapy for patients with ROS1 rearrangements based on trial data; however, the panel voted that crizotinib is the preferred agent because crizotinib is better tolerated when compared with ceritinib and because crizotinib has been approved by the FDA for this indication."	ROS1 Rearrangement-Positive	N/A	Variation	Somatic	1	PD	Indication	#N/A	N/A	National Comprehensive Cancer Network (Non-Small Cell Lung Cancer Guideline)	2019-04-29	https://www.nccn.org/professionals/physician_gls/pdf/nscl_blocks.pdf	0.0684463	Oncology	Yes	#N/A	Yes	#N/A	#N/A	Yes	No
92	CPG	Cetuximab	BRAF	Cetuximab-BRAF	Yes	"BRAF V600E mutation makes response to panitumumab or cetuximab highly unlikely unless given with a BRAF inhibitor."	BRAF V600E	N/A	Variation	Somatic	1	PD	None	#N/A	N/A	National Comprehensive Cancer Network (Colon Cancer Guideline)	2019-03-15	https://www.nccn.org/professionals/physician_gls/pdf/colon_blocks.pdf	0.19165	Oncology	No	#N/A	Yes	#N/A	#N/A	Yes	No
93	CPG	Cetuximab	EGFR	Cetuximab-EGFR	Yes	"EGFR has been reported to be overexpressed in 49% to 82% of colorectal tumors. EGFR testing of colorectal tumor cells has no proven predictive value in determining likelihood of response to either cetuximab or panitumumab. Data from the BOND study indicated that the intensity of immunohistochemical staining of EGFR in colorectal tumor cells did not correlate with the response rate to cetuximab. …	EGFR Overexpression	No	Expression	Somatic		PD	None	Yes	N/A	National Comprehensive Cancer Network (Colon Cancer Guideline)	2019-03-15	https://www.nccn.org/professionals/physician_gls/pdf/colon_blocks.pdf	0.19165	Oncology	No	Yes	No	Yes	Yes	No	No
94	FDA	Cetuximab	EGFR	Cetuximab-EGFR	Yes	"Erbitux is indicated for the treatment of K-Ras wild-type, epidermal growth factor receptor (EGFR)-expressing, metastatic colorectal cancer (mCRC) as determined by FDA-approved tests for this use."	EGFR-Expressing	No	Expression	Somatic		PD	Indication	Yes	I&U	U.S. Food and Drug Administration	2019-04-23	https://www.accessdata.fda.gov/drugsatfda_docs/label/2019/125084s273lbl.pdf	0.0848734	Oncology	Yes	Yes	Yes	Yes	Yes	No	No
95	CPG	Cetuximab	KRAS	Cetuximab-KRAS	Yes	"Patients with any known KRAS mutation (exon 2, 3, 4) or NRAS mutation (exon 2, 3, 4) should not be treated with either cetuximab or panitumumab."	KRAS Mutations in Exon 2, 3, and 4 (None Specifically Mentioned)	No	Variation	Somatic	0	PD	NR	No	N/A	National Comprehensive Cancer Network (Colon Cancer Guideline)	2019-03-15	https://www.nccn.org/professionals/physician_gls/pdf/colon_blocks.pdf	0.19165	Oncology	Yes	No	Yes	No	No	No	No
96	FDA	Cetuximab	KRAS	Cetuximab-KRAS	Yes	"Erbitux is indicated for the treatment of K-Ras wild-type, epidermal growth factor receptor (EGFR)-expressing, metastatic colorectal cancer (mCRC) as determined by FDA-approved tests for this use."	K-RAS Wild-Type	No	Variation	Somatic	0	PD	Indication	No	I&U	U.S. Food and Drug Administration	2019-04-23	https://www.accessdata.fda.gov/drugsatfda_docs/label/2019/125084s273lbl.pdf	0.0848734	Oncology	Yes	No	Yes	No	No	No	No
97	CPG	Cetuximab	NRAS	Cetuximab-NRAS	Yes	"Patients with any known KRAS mutation (exon 2, 3, 4) or NRAS mutation (exon 2, 3, 4) should not be treated with either cetuximab or panitumumab."	NRAS Mutations in Exon 2, 3, and 4 (None Specifically Mentioned)	N/A	Variation	Somatic	0	PD	NR	#N/A	N/A	National Comprehensive Cancer Network (Colon Cancer Guideline)	2019-03-15	https://www.nccn.org/professionals/physician_gls/pdf/colon_blocks.pdf	0.19165	Oncology	Yes	#N/A	Yes	#N/A	#N/A	Yes	No
103	CPG	Citalopram	CYP2C19	Citalopram-CYP2C19	Yes	"There is insufficient evidence on clinical validity and utility to support a recommendation for or against use of CYP450 testing in adults beginning SSRI treatment for nonpsychotic depression."	CYP2C19 Poor Metabolizers	Yes	Variation	Germline	0	PK	None	Yes	N/A	Evaluation of Genomic Applications in Practice and Prevention (EGAPP) Working Group	2007-09-12	https://pubmed.ncbi.nlm.nih.gov/18091431/	11.6961	Psychiatry	No	Yes	No	No	Yes	No	Yes
104	CPIC	Citalopram	CYP2C19	Citalopram-CYP2C19	Yes	"CYP2C19 Ultrarapid metabolizer: Consider an alternative agent not predominantly metabolized by CYP2C19. CYP2C19 Poor metabolizer: Consider a 50% reduction of recommended starting dose and titrate to response or select alternative drug not predominantly metabolized by CYP2C19."	CYP2C19 Ultrarapid Metabolizers, Poor Metabolizers	Yes	Variation	Germline	33	PK	NR	Yes	N/A	Clinical Pharmacogenetics Implementation Consortium	2015-05-08	https://cpicpgx.org/content/guideline/publication/SSRI/2015/25974703.pdf	4.04381	Psychiatry	Yes	Yes	N/A	No	Yes	No	Yes
105	FDA	Citalopram	CYP2C19	Citalopram-CYP2C19	Yes	"20 mg/day is the maximum recommended dose for patients who are greater than 60 years of age, patients with hepatic impairment, and for CYP2C19 poor metabolizers."	CYP2C19 Poor Metabolizers	Yes	Variation	Germline	0	PK	DA	Yes	D&A	U.S. Food and Drug Administration	2019-01-11	https://www.accessdata.fda.gov/drugsatfda_docs/label/2019/020822s051lbl.pdf	0.364134	Psychiatry	Yes	Yes	No	No	Yes	No	Yes
106	CPG	Citalopram	CYP2D6	Citalopram-CYP2D6	Yes	"There is insufficient evidence on clinical validity and utility to support a recommendation for or against use of CYP450 testing in adults beginning SSRI treatment for nonpsychotic depression."	CYP2D6 Ultrarapid Metabolizers, Intermediate Metabolizers, Poor Metabolizers	Yes	Variation	Germline	0	PK	None	No	N/A	Evaluation of Genomic Applications in Practice and Prevention (EGAPP) Working Group	2007-09-12	https://pubmed.ncbi.nlm.nih.gov/18091431/	11.6961	Psychiatry	No	No	No	No	Yes	No	No
107	FDA	Citalopram	CYP2D6	Citalopram-CYP2D6	Yes	"CYP2D6 poor metabolizers - Citalopram steady state levels were not significantly different in poor metabolizers and extensive metabolizers of CYP2D6."	CYP2D6 Poor Metabolizers	Yes	Variation	Germline	0	PK	None	No	CP	U.S. Food and Drug Administration	2019-01-11	https://www.accessdata.fda.gov/drugsatfda_docs/label/2019/020822s051lbl.pdf	0.364134	Psychiatry	No	No	No	No	Yes	No	No
109	CPIC	Clomipramine	CYP2C19	Clomipramine-CYP2C19	Yes	"CYP2C19 ultrarapid metabolizer and CYP2C19 rapid metabolizer: Avoid tertiary amine use due to potential for sub-optimal response. Consider alternative drug not metabolized by CYP2C19. TCAs without major CYP2C19 metabolism include the secondary amines nortriptyline and desipramine. If a tertiary amine is warranted, utilize therapeutic drug monitoring to guide dose adjustments. CYP2C19 poor metabo…	CYP2C19 Ultrarapid Metabolizers, Rapid Metabolizers, Poor Metabolizers	N/A	Variation	Germline	10	PK	NR	#N/A	N/A	Clinical Pharmacogenetics Implementation Consortium	2016-12-07	https://cpicpgx.org/content/guideline/publication/TCA/2016/TCA_2016.pdf	2.45859	Psychiatry	Yes	#N/A	N/A	#N/A	#N/A	Yes	No
110	CPIC	Clomipramine	CYP2D6	Clomipramine-CYP2D6	Yes	"CYP2D6 ultrarapid metabolizer: Avoid tricyclic use due to potential lack of efficacy. Consider alternative drug not metabolized by CYP2D6. If a TCA is warranted, consider titrating to a higher target dose (compared to normal metabolizers). Utilize therapeutic drug monitoring to guide dose adjustments. CYP2D6 intermediate metabolizer: Consider a 25% reduction of recommended starting dose. Utilize…	CYP2D6 Ultrarapid Metabolizers, Intermediate Metabolizers, Poor Metabolizers	Yes	Variation	Germline	102	PK	NR	Yes	N/A	Clinical Pharmacogenetics Implementation Consortium	2016-12-07	https://cpicpgx.org/content/guideline/publication/TCA/2016/TCA_2016.pdf	2.45859	Psychiatry	Yes	No	N/A	N/A	Yes	No	No
111	FDA	Clomipramine	CYP2D6	Clomipramine-CYP2D6	Yes	"The biochemical activity of the drug metabolizing isozyme cytochrome P450 2D6 (debrisoquin hydroxylase) is reduced in a subset of the Caucasian population (about 7% to 10% of Caucasians are so-called “poor metabolizers”); reliable estimates of the prevalence of reduced P450 2D6 isozyme activity among Asian, African and other populations are not yet available. Poor metabolizers have higher than e…	CYP2D6 Poor Metabolizers	Yes	Variation	Germline	0	PK	UWC	Yes	W&P	U.S. Food and Drug Administration	2019-05-10	https://www.accessdata.fda.gov/drugsatfda_docs/label/2019/019906s043lbl.pdf	0.0383299	Psychiatry	Yes	No	No	N/A	Yes	No	No
112	CPG	Clopidogrel	CYP2C19	Clopidogrel-CYP2C19	No	"…the routine use of platelet function and genetic testing is not recommended."	None	Yes	Variation	Germline	0	PK	None	Yes	N/A	American Heart Association-American College of Cardiology	2016-09-06	https://pubmed.ncbi.nlm.nih.gov/27026020/	2.71047	Cardiovascular	No	Yes	No	No	Yes	No	Yes
113	CPIC	Clopidogrel	CYP2C19	Clopidogrel-CYP2C19	No	"CYP2C19 Intermediate metabolizer, poor metabolizer: Alternative antiplatelet therapy (if no contraindication), e.g., prasugrel, ticagrelor."	CYP2C19 Intermediate Metabolizers, Poor Metabolizers	Yes	Variation	Germline	14	PK	NR	Yes	N/A	Clinical Pharmacogenetics Implementation Consortium	2013-05-22	https://cpicpgx.org/content/guideline/publication/clopidogrel/2013/23698643.pdf	6.00411	Cardiovascular	Yes	Yes	N/A	No	Yes	No	Yes
114	FDA	Clopidogrel	CYP2C19	Clopidogrel-CYP2C19	No	"The effectiveness of Plavix results from its antiplatelet activity, which is dependent on its conversion to an active metabolite by the cytochrome P450 (CYP) system, principally CYP2C19. Plavix at recommended doses forms less of the active metabolite and so has a reduced effect on platelet activity in patients who are homozygous for nonfunctional alleles of the CYP2C19 gene, (termed “CYP2C19 poo…	CYP2C19 Poor Metabolizers	Yes	Variation	Germline	0	PK	NR	Yes	BW	U.S. Food and Drug Administration	2019-05-17	https://www.accessdata.fda.gov/drugsatfda_docs/label/2019/020839s072lbl.pdf	0.019165	Cardiovascular	Yes	Yes	No	No	Yes	No	Yes
116	CPG	Cobimetinib	BRAF	Cobimetinib-BRAF	No	"For patients with unresectable or distant metastatic disease harboring a BRAF V600-activating mutation, BRAF-targeted therapy first-line options include BRAF/MEK inhibitor combination therapy with dabrafenib/trametinib, vemurafenib/cobimetinib, or encorafenib/binimetinib. All of these regimens are category 1 options based on results from phase 3 trials in the first-line setting (ie, COMBI-d, COM…	BRAF V600E or V600K	No	Variation	Somatic	2	PD	Indication	No	N/A	National Comprehensive Cancer Network (Cutaneous Melanoma Guideline)	2019-03-12	https://www.nccn.org/professionals/physician_gls/pdf/cutaneous_melanoma_blocks.pdf	0.199863	Oncology	Yes	No	Yes	No	No	No	No
117	FDA	Cobimetinib	BRAF	Cobimetinib-BRAF	No	"COTELLIC is indicated for the treatment of patients with unresectable or metastatic melanoma with a BRAF V600E or V600K mutation, in combination with vemurafenib."	BRAF V600E, V600K	No	Variation	Somatic	2	PD	Indication	No	I&U	U.S. Food and Drug Administration	2018-01-26	https://www.accessdata.fda.gov/drugsatfda_docs/label/2018/206192s002lbl.pdf	1.32238	Oncology	Yes	No	Yes	No	No	No	No
118	CPIC	Codeine	CYP2D6	Codeine-CYP2D6	No	"CYP2D6 ultrarapid metabolizer: Avoid codeine use due to potential for toxicity. CYP2D6 intermediate metabolizer: Use label-recommended age or weight-specific dosing. If no response, consider alternative analgesics such as morphine or a nonopioid. CYP2D6 poor metabolizer: Avoid codeine use due to lack of efficacy."	CYP2D6 Ultrarapid Metabolizers, Intermediate Metabolizers, Poor Metabolizers	Yes	Variation	Germline	100	PK	NR	No	N/A	Clinical Pharmacogenetics Implementation Consortium	2013-12-17	https://cpicpgx.org/content/guideline/publication/codeine/2014/24458010.pdf	5.4319	Analgesic	Yes	No	N/A	N/A	Yes	No	No
[truncated: 333 more rows]

## Sheet: DrugGenePairs>1Rec(Tables3&4)
ID	Source	Drug	Gene	DrugGenePair	BMIncon	Quote	RecGroup	RecGroupIncon	VariantExpr	GermSomPath	NumVar	PKPD	RecCat	RecCatIncon	FDALabLoc	Org	DatePub	Reference	YrsSincePub	TA	Actionable	ActionIncon	Routine	RoutineIncon	CompIncon	Only1SourceByDrug	ThreeSourcesByDGP
[truncated: 331 more rows]

[truncated: 2 more sheets: DrugGenePairsWith3Recs(Table5), Dictionary]
